# Supplementary material for: Unraveling temporal and spatial biomarkers of epithelial-mesenchymal transition in colorectal cancer: insights into the crucial role of immunosuppressive cells
Source: J Transl Med. 2023 Nov 8;21:794. doi: 10.1186/s12967-023-04600-x (PMC10633927; doi:10.1186/s12967-023-04600-x)
Supplement: Supplementary file 12 — Additional file 12: Stage I/II Differential Genes. [file 12967_2023_4600_MOESM12_ESM.xlsx]

## Sheet: Table S10
StageI/II
State: top 5 pathways
p_val	avg_log2FC	pct.1	pct.2	p_val_adj	cluster	gene
0	0.0652296	1	1	0	1	HALLMARK-INTERFERON-ALPHA-RESPONSE
0	0.0479033	1	1	0	1	HALLMARK-PROTEIN-SECRETION
1.56073e-174	0.0400208	1	1	7.80365e-173	1	HALLMARK-ADIPOGENESIS
3.10405e-153	0.0813925	1	1	1.55202e-151	1	HALLMARK-OXIDATIVE-PHOSPHORYLATION
9.88214e-127	0.0409996	1	1	4.94107e-125	1	HALLMARK-CHOLESTEROL-HOMEOSTASIS
2.11177e-11	0.0169471	1	1	1.05589e-09	2	HALLMARK-MITOTIC-SPINDLE
5.87829e-05	0.0121656	0.939	0.921	0.00293915	2	HALLMARK-HEDGEHOG-SIGNALING
0.000215878	-0.00480991	1	0.999	0.0107939	2	HALLMARK-SPERMATOGENESIS
0.00649907	-0.00768145	1	1	0.324954	2	HALLMARK-PROTEIN-SECRETION
0.00797014	-0.00885343	1	1	0.398507	2	HALLMARK-UV-RESPONSE-DN
1.35897e-25	0.0210628	1	1	6.79486e-24	3	HALLMARK-PROTEIN-SECRETION
4.39408e-17	0.0165678	1	1	2.19704e-15	3	HALLMARK-GLYCOLYSIS
1.4915e-14	0.030785	1	1	7.45748e-13	3	HALLMARK-REACTIVE-OXYGEN-SPECIES-PATHWAY
3.5379e-10	0.016604	1	1	1.76895e-08	3	HALLMARK-INTERFERON-ALPHA-RESPONSE
6.93747e-05	0.0336283	1	1	0.00346873	3	HALLMARK-OXIDATIVE-PHOSPHORYLATION
0	0.0176577	0.998	0.971	0	4	HALLMARK-KRAS-SIGNALING-DN
4.42477e-163	0.0211396	0.918	0.922	2.21239e-161	4	HALLMARK-HEDGEHOG-SIGNALING
7.91115e-47	0.0204689	1	1	3.95558e-45	4	HALLMARK-UV-RESPONSE-DN
1.78737e-07	0.0151084	1	1	8.93683e-06	4	HALLMARK-MITOTIC-SPINDLE
2.45473e-06	0.00704148	0.961	0.992	0.000122736	4	HALLMARK-APICAL-SURFACE
0	0.209537	1	1	0	5	HALLMARK-MYC-TARGETS-V1
0	0.124029	1	1	0	5	HALLMARK-OXIDATIVE-PHOSPHORYLATION
0	0.0970848	1	0.999	0	5	HALLMARK-REACTIVE-OXYGEN-SPECIES-PATHWAY
0	0.0965207	1	0.997	0	5	HALLMARK-MYC-TARGETS-V2
0	0.0856367	1	1	0	5	HALLMARK-TNFA-SIGNALING-VIA-NFKB
Cluster: top 5 pathways
p_val	avg_log2FC	pct.1	pct.2	p_val_adj	cluster	gene
2.85413e-295	0.00967269	0.993	0.975	1.42706e-293	1	HALLMARK-KRAS-SIGNALING-DN
7.95794e-235	-0.0154195	0.999	1	3.97897e-233	1	HALLMARK-BILE-ACID-METABOLISM
3.98247e-125	-0.014653	0.926	0.993	1.99124e-123	1	HALLMARK-ANGIOGENESIS
2.24863e-107	-0.0164721	0.928	0.987	1.12432e-105	1	HALLMARK-WNT-BETA-CATENIN-SIGNALING
9.46315e-20	-0.00462001	0.84	0.943	4.73158e-18	1	HALLMARK-HEDGEHOG-SIGNALING
1.13853e-283	0.0675506	1	1	5.69263e-282	2	HALLMARK-UNFOLDED-PROTEIN-RESPONSE
3.91607e-202	0.0671803	1	0.998	1.95804e-200	2	HALLMARK-MYC-TARGETS-V2
4.16981e-173	0.127837	1	1	2.0849e-171	2	HALLMARK-MYC-TARGETS-V1
3.99547e-151	0.0629473	1	1	1.99774e-149	2	HALLMARK-TNFA-SIGNALING-VIA-NFKB
1.99035e-32	0.0590347	1	1	9.95173e-31	2	HALLMARK-OXIDATIVE-PHOSPHORYLATION
0	0.0911454	1	1	0	3	HALLMARK-TNFA-SIGNALING-VIA-NFKB
2.75977e-209	0.0704824	1	1	1.37988e-207	3	HALLMARK-REACTIVE-OXYGEN-SPECIES-PATHWAY
4.50115e-194	0.0573258	1	0.998	2.25057e-192	3	HALLMARK-MYC-TARGETS-V2
7.98704e-184	0.120052	1	1	3.99352e-182	3	HALLMARK-MYC-TARGETS-V1
2.98625e-126	0.0810215	1	1	1.49313e-124	3	HALLMARK-OXIDATIVE-PHOSPHORYLATION
6.65719e-79	0.0281828	1	1	3.32859e-77	4	HALLMARK-PROTEIN-SECRETION
9.27235e-34	0.0180165	1	1	4.63617e-32	4	HALLMARK-P53-PATHWAY
3.6744e-14	0.0467702	1	1	1.8372e-12	4	HALLMARK-OXIDATIVE-PHOSPHORYLATION
1.42938e-07	0.025734	1	1	7.14692e-06	4	HALLMARK-REACTIVE-OXYGEN-SPECIES-PATHWAY
0.000145452	0.0313741	1	1	0.00727259	4	HALLMARK-MYC-TARGETS-V1
0	0.0630281	1	1	0	5	HALLMARK-INTERFERON-ALPHA-RESPONSE
0	0.0472286	1	1	0	5	HALLMARK-PROTEIN-SECRETION
0	0.0377939	1	1	0	5	HALLMARK-GLYCOLYSIS
3.03636e-110	0.0709278	1	1	1.51818e-108	5	HALLMARK-OXIDATIVE-PHOSPHORYLATION
1.1415e-99	0.0371586	1	1	5.70749e-98	5	HALLMARK-CHOLESTEROL-HOMEOSTASIS
3.60804e-302	0.181118	1	1	1.80402e-300	6	HALLMARK-MYC-TARGETS-V1
5.92554e-299	0.0929363	1	1	2.96277e-297	6	HALLMARK-REACTIVE-OXYGEN-SPECIES-PATHWAY
3.63863e-252	0.0662592	1	1	1.81932e-250	6	HALLMARK-UNFOLDED-PROTEIN-RESPONSE
3.15011e-235	0.110112	1	1	1.57505e-233	6	HALLMARK-OXIDATIVE-PHOSPHORYLATION
9.53225e-198	0.072656	1	0.998	4.76612e-196	6	HALLMARK-MYC-TARGETS-V2
0	0.079854	1	1	0	7	HALLMARK-MITOTIC-SPINDLE
0	0.0751264	1	1	0	7	HALLMARK-UV-RESPONSE-DN
1.898e-162	0.0704894	1	0.998	9.49e-161	7	HALLMARK-TGF-BETA-SIGNALING
6.87974e-137	0.0798767	1	1	3.43987e-135	7	HALLMARK-TNFA-SIGNALING-VIA-NFKB
6.81268e-122	0.0426794	1	1	3.40634e-120	7	HALLMARK-INTERFERON-GAMMA-RESPONSE

## Sheet: Table S11
StageIII
State: top 5 pathways
p_val	avg_log2FC	pct.1	pct.2	p_val_adj	cluster	gene
0	0.042736	1	1	0	1	HALLMARK-UV-RESPONSE-DN
4.12847e-277	0.0454675	1	1	2.06424e-275	1	HALLMARK-MITOTIC-SPINDLE
2.19151e-200	0.0232764	0.935	0.903	1.09576e-198	1	HALLMARK-HEDGEHOG-SIGNALING
1.0207e-139	0.029163	0.967	0.946	5.10349e-138	1	HALLMARK-ANGIOGENESIS
2.86877e-99	0.0206862	0.967	0.962	1.43439e-97	1	HALLMARK-APICAL-SURFACE
1.79201e-201	-0.00740315	1	1	8.96007e-200	2	HALLMARK-ALLOGRAFT-REJECTION
2.83083e-82	-0.00677737	0.998	1	1.41542e-80	2	HALLMARK-BILE-ACID-METABOLISM
2.77867e-59	-0.00675651	1	1	1.38933e-57	2	HALLMARK-E2F-TARGETS
8.42339e-58	0.00347123	0.998	0.992	4.2117e-56	2	HALLMARK-KRAS-SIGNALING-DN
1.51226e-05	0.00175555	0.999	0.999	0.000756131	2	HALLMARK-SPERMATOGENESIS
0	0.200341	1	1	0	3	HALLMARK-MYC-TARGETS-V1
0	0.171534	1	1	0	3	HALLMARK-OXIDATIVE-PHOSPHORYLATION
0	0.141246	1	1	0	3	HALLMARK-REACTIVE-OXYGEN-SPECIES-PATHWAY
0	0.111619	1	1	0	3	HALLMARK-TNFA-SIGNALING-VIA-NFKB
0	0.105522	1	1	0	3	HALLMARK-UNFOLDED-PROTEIN-RESPONSE
Cluster: top 5 pathways
p_val	avg_log2FC	pct.1	pct.2	p_val_adj	cluster	gene
5.8126e-239	-0.00842522	1	1	2.9063e-237	1	HALLMARK-ALLOGRAFT-REJECTION
1.56855e-150	-0.0149568	1	1	7.84276e-149	1	HALLMARK-E2F-TARGETS
9.80715e-111	-0.00703352	0.998	1	4.90358e-109	1	HALLMARK-BILE-ACID-METABOLISM
5.66631e-78	0.00389	0.997	0.991	2.83315e-76	1	HALLMARK-KRAS-SIGNALING-DN
3.29732e-07	0.00209281	0.999	0.999	1.64866e-05	1	HALLMARK-SPERMATOGENESIS
0	0.1467	1	1	0	2	HALLMARK-MYC-TARGETS-V1
0	0.114674	1	1	0	2	HALLMARK-OXIDATIVE-PHOSPHORYLATION
0	0.0812154	1	1	0	2	HALLMARK-REACTIVE-OXYGEN-SPECIES-PATHWAY
0	0.070062	1	1	0	2	HALLMARK-TNFA-SIGNALING-VIA-NFKB
0	0.0644557	1	1	0	2	HALLMARK-CHOLESTEROL-HOMEOSTASIS
5.47835e-258	0.0815287	1	1	2.73917e-256	3	HALLMARK-EPITHELIAL-MESENCHYMAL-TRANSITION
9.734e-186	0.134965	1	1	4.867e-184	3	HALLMARK-TNFA-SIGNALING-VIA-NFKB
2.36596e-172	0.0817158	1	1	1.18298e-170	3	HALLMARK-APOPTOSIS
2.0024e-154	0.0824605	1	0.995	1.0012e-152	3	HALLMARK-TGF-BETA-SIGNALING
4.87219e-128	0.066141	1	1	2.4361e-126	3	HALLMARK-PROTEIN-SECRETION
0	0.137179	1	1	0	4	HALLMARK-MYC-TARGETS-V1
0	0.11424	1	1	0	4	HALLMARK-OXIDATIVE-PHOSPHORYLATION
0	0.103758	1	1	0	4	HALLMARK-REACTIVE-OXYGEN-SPECIES-PATHWAY
0	0.073268	1	1	0	4	HALLMARK-TNFA-SIGNALING-VIA-NFKB
0	0.0713123	1	1	0	4	HALLMARK-UNFOLDED-PROTEIN-RESPONSE
8.14029e-86	0.00647186	0.999	0.993	4.07015e-84	5	HALLMARK-KRAS-SIGNALING-DN
1.7772e-47	0.0155947	0.999	0.997	8.88598e-46	5	HALLMARK-IL6-JAK-STAT3-SIGNALING
8.23789e-13	0.0149407	1	1	4.11895e-11	5	HALLMARK-TNFA-SIGNALING-VIA-NFKB
1.63986e-05	-0.00488421	0.943	0.959	0.000819931	5	HALLMARK-WNT-BETA-CATENIN-SIGNALING
9.87712e-05	-0.00370072	1	1	0.00493856	5	HALLMARK-INFLAMMATORY-RESPONSE
0	0.107372	1	1	0	6	HALLMARK-MITOTIC-SPINDLE
0	0.0951508	1	1	0	6	HALLMARK-UV-RESPONSE-DN
0	0.0708872	1	1	0	6	HALLMARK-ESTROGEN-RESPONSE-EARLY
0	0.068958	0.999	0.947	0	6	HALLMARK-ANGIOGENESIS
1.41679e-177	0.0688922	1	1	7.08397e-176	6	HALLMARK-CHOLESTEROL-HOMEOSTASIS
8.51889e-224	0.118937	1	1	4.25944e-222	7	HALLMARK-UNFOLDED-PROTEIN-RESPONSE
1.74754e-183	0.0935204	1	1	8.73768e-182	7	HALLMARK-MTORC1-SIGNALING
3.61155e-123	0.100678	1	1	1.80578e-121	7	HALLMARK-REACTIVE-OXYGEN-SPECIES-PATHWAY
6.36191e-109	0.118972	1	1	3.18096e-107	7	HALLMARK-OXIDATIVE-PHOSPHORYLATION
2.90242e-39	0.0841975	1	1	1.45121e-37	7	HALLMARK-MYC-TARGETS-V1
