# Supplementary material for: Unraveling temporal and spatial biomarkers of epithelial-mesenchymal transition in colorectal cancer: insights into the crucial role of immunosuppressive cells
Source: J Transl Med. 2023 Nov 8;21:794. doi: 10.1186/s12967-023-04600-x (PMC10633927; doi:10.1186/s12967-023-04600-x)
Supplement: Supplementary file 16 — Additional file 16: Correlation for genes and Pseudotime in stage III. [file 12967_2023_4600_MOESM16_ESM.xlsx]

## Sheet: TableS9
CellID	cnv_annotation	cnv_leiden	cnv_score	cnv_status
AAACCCAGTGGTCTCG-1	2	8	0.00773338	tumor
AAACGAAGTTCCTAAG-1	2	10	0.0101813	tumor
AAACGAATCATGCGGC-1	2	10	0.0101813	tumor
AAACGCTCAATCACGT-1	2	8	0.00773338	tumor
AAACGCTCAGGTGTTT-1	1	8	0.00773338	tumor
AAACGCTGTAAGATAC-1	1	8	0.00773338	tumor
AAACGCTTCTGCATAG-1	2	10	0.0101813	tumor
AAAGAACAGCTTGTTG-1	3	10	0.0101813	tumor
AAAGAACGTGTTCGTA-1	2	2	0.00438042	normal
AAAGGATGTCCGGTCA-1	2	10	0.0101813	tumor
AAAGGTACAACTTCTT-1	1	8	0.00773338	tumor
AAAGTCCCACATAACC-1	2	8	0.00773338	tumor
AACAAAGAGGCATTTC-1	2	10	0.0101813	tumor
AACAAAGTCTGAGGCC-1	3	10	0.0101813	tumor
AACAACCCAAAGACGC-1	1	10	0.0101813	tumor
AACAACCCATGTAACC-1	1	10	0.0101813	tumor
AACAAGAGTAGCGTTT-1	1	8	0.00773338	tumor
AACAGGGAGCACCTGC-1	2	5	0.00723736	tumor
AACAGGGCAAGAGCTG-1	1	10	0.0101813	tumor
AACAGGGTCCGCACGA-1	1	8	0.00773338	tumor
AACCAACAGCCATTGT-1	1	8	0.00773338	tumor
AACCAACCACCGTGGT-1	2	10	0.0101813	tumor
AACCAACGTCGCATCG-1	2	8	0.00773338	tumor
AACCACATCACCTTGC-1	1	8	0.00773338	tumor
AACCATGAGGGCTTCC-1	5	8	0.00773338	tumor
AACCATGGTACAGAGC-1	1	8	0.00773338	tumor
AACCATGGTGTATTGC-1	1	10	0.0101813	tumor
AACCCAAAGAAGAGCA-1	5	8	0.00773338	tumor
AACCCAAGTTCAAGGG-1	1	8	0.00773338	tumor
AACCCAATCCCATAGA-1	1	10	0.0101813	tumor
AACCCAATCGCGTTTC-1	2	10	0.0101813	tumor
AACCCAATCGTCACCT-1	1	10	0.0101813	tumor
AACCTGAAGGAGGCAG-1	2	8	0.00773338	tumor
AACCTGATCACAGTGT-1	1	8	0.00773338	tumor
AACCTTTGTTGTGGCC-1	2	8	0.00773338	tumor
AACGAAAAGGCGACAT-1	2	8	0.00773338	tumor
AACGAAACACATAGCT-1	1	8	0.00773338	tumor
AACGAAACACCAGTAT-1	1	8	0.00773338	tumor
AACGGGATCACTGGTA-1	2	8	0.00773338	tumor
AACGTCAAGAGTGGCT-1	2	8	0.00773338	tumor
AACGTCAGTGCCTACG-1	1	8	0.00773338	tumor
AACTTCTCAAGTGGAC-1	2	8	0.00773338	tumor
AACTTCTGTACGAAAT-1	1	10	0.0101813	tumor
AAGACAACATCATCCC-1	2	4	0.00554504	tumor
AAGACAATCGACATAC-1	1	8	0.00773338	tumor
AAGACTCCATGACCCG-1	3	10	0.0101813	tumor
AAGATAGAGGCAGCTA-1	2	10	0.0101813	tumor
AAGATAGCACGAAAGC-1	2	10	0.0101813	tumor
AAGCATCGTGCTCCGA-1	2	10	0.0101813	tumor
AAGCATCTCCCGTGTT-1	2	8	0.00773338	tumor
AAGCGAGCACTTCTCG-1	1	8	0.00773338	tumor
AAGCGTTAGAAATCCA-1	5	8	0.00773338	tumor
AAGGAATGTGCGGATA-1	2	8	0.00773338	tumor
AAGTACCAGCCGAACA-1	5	8	0.00773338	tumor
AAGTCGTAGTCGGCAA-1	1	10	0.0101813	tumor
AAGTCGTTCTACCTTA-1	1	10	0.0101813	tumor
AAGTGAAGTATTGACC-1	1	8	0.00773338	tumor
AAGTTCGGTCCCGCAA-1	1	8	0.00773338	tumor
AATAGAGCAACACTAC-1	1	10	0.0101813	tumor
AATCACGGTCGCAACC-1	1	8	0.00773338	tumor
AATCGACAGCCGAACA-1	2	10	0.0101813	tumor
AATCGACCAATCGCCG-1	2	8	0.00773338	tumor
AATCGTGCAAATCGTC-1	2	8	0.00773338	tumor
AATGAAGCATCAGCGC-1	1	10	0.0101813	tumor
AATGAAGTCTAAGCGT-1	2	8	0.00773338	tumor
AATGACCGTATTGAGA-1	1	8	0.00773338	tumor
AATGCCAAGGGAGGAC-1	2	8	0.00773338	tumor
AATGGAACAACCGCCA-1	1	10	0.0101813	tumor
AATGGAATCCCGAAAT-1	1	8	0.00773338	tumor
AATGGAATCGGTCTGG-1	1	8	0.00773338	tumor
AATGGCTTCGCTACGG-1	4	10	0.0101813	tumor
AATTCCTCAGTTGAAA-1	1	10	0.0101813	tumor
AATTCCTTCGCTTAAG-1	2	10	0.0101813	tumor
AATTCCTTCTATCGTT-1	2	4	0.00554504	tumor
AATTTCCCAATGAGCG-1	2	10	0.0101813	tumor
AATTTCCCATAGGCGA-1	1	10	0.0101813	tumor
ACAACCAAGAAGTATC-1	2	10	0.0101813	tumor
ACACAGTGTACCTGTA-1	2	8	0.00773338	tumor
ACACAGTTCCTACCGT-1	4	4	0.00554504	tumor
ACACCAAAGCAGCACA-1	1	8	0.00773338	tumor
ACACCAAGTCAATGGG-1	4	10	0.0101813	tumor
ACACGCGGTTTGGGTT-1	4	4	0.00554504	tumor
ACAGAAAGTAGGGTAC-1	2	10	0.0101813	tumor
ACAGAAATCTCTTAAC-1	1	8	0.00773338	tumor
ACAGCCGAGTACTGGG-1	1	10	0.0101813	tumor
ACAGCCGTCAACTACG-1	5	8	0.00773338	tumor
ACAGGGAGTCCACACG-1	3	10	0.0101813	tumor
ACATCCCGTGGTCCCA-1	3	10	0.0101813	tumor
ACATCCCTCATTTGCT-1	1	10	0.0101813	tumor
ACATGCAGTTAGCTAC-1	1	10	0.0101813	tumor
ACATGCATCTGCTAGA-1	3	8	0.00773338	tumor
ACATTTCCATCTGTTT-1	2	10	0.0101813	tumor
ACATTTCCATGGCACC-1	2	10	0.0101813	tumor
ACATTTCGTAGATCGG-1	1	10	0.0101813	tumor
ACATTTCGTGACACAG-1	3	10	0.0101813	tumor
ACCAAACCAACCGACC-1	1	8	0.00773338	tumor
ACCAACAAGGCCGCTT-1	4	10	0.0101813	tumor
ACCACAAAGGTCTTTG-1	1	8	0.00773338	tumor
ACCCAAAAGTATGATG-1	2	8	0.00773338	tumor
ACCCAAAGTTATAGAG-1	2	10	0.0101813	tumor
ACCCTCAAGAGATGCC-1	2	8	0.00773338	tumor
ACCCTCACAGGTCTCG-1	1	8	0.00773338	tumor
ACCCTCAGTAGTGTGG-1	4	10	0.0101813	tumor
ACGATCAGTACAAGCG-1	2	8	0.00773338	tumor
ACGATGTCAGGTTCAT-1	1	8	0.00773338	tumor
ACGATGTGTGAATGTA-1	2	8	0.00773338	tumor
ACGCACGAGCGGACAT-1	2	8	0.00773338	tumor
ACGCACGGTACCGTGC-1	1	10	0.0101813	tumor
ACGGAAGAGAAGTCAT-1	1	8	0.00773338	tumor
ACGGAAGTCTATTTCG-1	2	10	0.0101813	tumor
ACGGGTCCAAGAGAGA-1	2	10	0.0101813	tumor
ACGGGTCGTGCCAAGA-1	1	10	0.0101813	tumor
ACGGTCGAGGCCCAAA-1	2	8	0.00773338	tumor
ACGTAACCAGGAGGTT-1	2	8	0.00773338	tumor
ACGTAACGTTGTGCAT-1	2	10	0.0101813	tumor
ACGTACATCAAGTTGC-1	1	10	0.0101813	tumor
ACGTAGTAGCCTCTGG-1	1	8	0.00773338	tumor
ACGTAGTCAAGACCGA-1	2	10	0.0101813	tumor
ACGTCCTAGATACAGT-1	5	8	0.00773338	tumor
ACGTCCTTCGAGTTGT-1	1	8	0.00773338	tumor
ACGTTCCCAACTGAAA-1	1	8	0.00773338	tumor
ACGTTCCGTGCCTTTC-1	2	8	0.00773338	tumor
ACGTTCCGTTCAACGT-1	2	8	0.00773338	tumor
ACTACGAGTCTCAAGT-1	1	10	0.0101813	tumor
ACTACGAGTGCACATT-1	1	8	0.00773338	tumor
ACTATCTAGCCTCAGC-1	2	2	0.00438042	normal
ACTATCTGTCGTTGGC-1	2	8	0.00773338	tumor
ACTATCTGTCTCCCTA-1	1	10	0.0101813	tumor
ACTATGGGTAGGTGCA-1	1	8	0.00773338	tumor
ACTCCCAAGCTGTTAC-1	1	8	0.00773338	tumor
ACTCTCGAGGCTCCCA-1	2	8	0.00773338	tumor
ACTCTCGCATAGCTGT-1	1	10	0.0101813	tumor
ACTCTCGCATGGGAAC-1	1	10	0.0101813	tumor
ACTCTCGGTCCACAGC-1	2	10	0.0101813	tumor
ACTCTCGTCCGTTTCG-1	1	10	0.0101813	tumor
ACTGATGCATGGGAAC-1	2	10	0.0101813	tumor
ACTGATGGTCGTGGTC-1	2	8	0.00773338	tumor
ACTGATGTCCGAGTGC-1	1	10	0.0101813	tumor
ACTGCAAAGGCAGCTA-1	2	10	0.0101813	tumor
ACTGTCCCAGACAAAT-1	1	8	0.00773338	tumor
ACTGTCCGTTTCCATT-1	1	10	0.0101813	tumor
ACTGTGACACTGCGTG-1	2	3	0.00539349	tumor
ACTGTGAGTACAGTCT-1	2	8	0.00773338	tumor
ACTGTGAGTACTAGCT-1	1	8	0.00773338	tumor
ACTTAGGCACACACGC-1	2	10	0.0101813	tumor
ACTTATCAGTGGATTA-1	1	8	0.00773338	tumor
ACTTATCCAGACAATA-1	1	8	0.00773338	tumor
ACTTATCGTAATTAGG-1	2	4	0.00554504	tumor
ACTTCCGAGCGACCCT-1	2	8	0.00773338	tumor
ACTTCCGAGGGCGAGA-1	1	10	0.0101813	tumor
ACTTCCGGTTAGAAAC-1	1	8	0.00773338	tumor
ACTTCCGTCGAGTACT-1	1	10	0.0101813	tumor
ACTTCCGTCTTAGCCC-1	1	8	0.00773338	tumor
ACTTCGCTCTAGTTCT-1	1	8	0.00773338	tumor
ACTTTCACAACGGCCT-1	2	10	0.0101813	tumor
ACTTTCAGTTCCTACC-1	2	10	0.0101813	tumor
ACTTTGTAGGGAGTTC-1	2	8	0.00773338	tumor
ACTTTGTAGTTGTACC-1	1	10	0.0101813	tumor
ACTTTGTCAATGAAAC-1	1	8	0.00773338	tumor
AGAAATGAGCTGAGTG-1	1	8	0.00773338	tumor
AGAACAAAGAGGCGGA-1	1	10	0.0101813	tumor
AGAACAAAGTGTGTTC-1	4	8	0.00773338	tumor
AGAACCTTCCAACTGA-1	1	10	0.0101813	tumor
AGAAGCGAGCCTGACC-1	1	10	0.0101813	tumor
AGAAGTAAGGAATCGC-1	2	10	0.0101813	tumor
AGAAGTAAGTGCAGGT-1	1	10	0.0101813	tumor
AGAAGTAGTGGTCCCA-1	1	10	0.0101813	tumor
AGACAAAAGCAATTCC-1	2	10	0.0101813	tumor
AGACACTCATAAGATG-1	1	10	0.0101813	tumor
AGACAGGAGGCTGTAG-1	2	10	0.0101813	tumor
AGACAGGGTCATACCA-1	2	10	0.0101813	tumor
AGACCATGTTGAGAGC-1	2	10	0.0101813	tumor
AGACCATTCTACAGGT-1	1	8	0.00773338	tumor
AGACTCAGTAGACGGT-1	2	2	0.00438042	normal
AGACTCATCCTACGGG-1	3	8	0.00773338	tumor
AGAGAATGTGAATGAT-1	1	10	0.0101813	tumor
AGAGAATGTGTTGACT-1	1	10	0.0101813	tumor
AGAGAATGTTAAACCC-1	1	8	0.00773338	tumor
AGAGAATTCATCACCC-1	3	13	0.00558727	tumor
AGAGAATTCTTGGAAC-1	4	8	0.00773338	tumor
AGATCCATCGGCCTTT-1	1	8	0.00773338	tumor
AGATGAAAGATGAATC-1	1	8	0.00773338	tumor
AGATGAACAGCAGTTT-1	2	10	0.0101813	tumor
AGATGCTTCCATCACC-1	1	8	0.00773338	tumor
AGCATCAAGCATCAGG-1	2	10	0.0101813	tumor
AGCATCACACCCTGTT-1	1	8	0.00773338	tumor
AGCATCACAGAGTGAC-1	1	10	0.0101813	tumor
AGCATCAGTCAGCGTC-1	2	8	0.00773338	tumor
AGCCAATCACGTAACT-1	3	8	0.00773338	tumor
AGCCAATCATTCCTCG-1	5	8	0.00773338	tumor
AGCCACGAGTCGGGAT-1	1	8	0.00773338	tumor
AGCCACGCACAGCCTG-1	1	8	0.00773338	tumor
AGCCAGCAGCACTAGG-1	2	8	0.00773338	tumor
AGCCAGCTCATCCCGT-1	1	10	0.0101813	tumor
AGCGATTAGTGGCCTC-1	1	8	0.00773338	tumor
AGCGATTTCCTGGTCT-1	3	10	0.0101813	tumor
AGCGCCAGTATTTCGG-1	2	10	0.0101813	tumor
AGCGCTGAGGCAGCTA-1	1	10	0.0101813	tumor
AGCGCTGTCCGATCGG-1	2	8	0.00773338	tumor
AGCGCTGTCTCCCAAC-1	1	10	0.0101813	tumor
AGCGTATAGATCCAAA-1	2	10	0.0101813	tumor
AGCGTCGAGTGCCTCG-1	2	8	0.00773338	tumor
AGCTACAGTATCGCGC-1	1	10	0.0101813	tumor
AGCTACATCCACAGCG-1	2	8	0.00773338	tumor
AGCTCAACACTACCGG-1	2	10	0.0101813	tumor
AGCTCAACATCCTAAG-1	1	8	0.00773338	tumor
AGCTCAATCGGACTTA-1	1	10	0.0101813	tumor
AGGAAATGTACTTGTG-1	2	8	0.00773338	tumor
AGGACGACAAGACCTT-1	2	10	0.0101813	tumor
AGGACGATCTGTGCAA-1	2	8	0.00773338	tumor
AGGACTTCAGAGGAAA-1	1	8	0.00773338	tumor
AGGATAATCACTGGTA-1	1	10	0.0101813	tumor
AGGCATTGTCCACTTC-1	4	8	0.00773338	tumor
AGGCATTGTCGAGTGA-1	2	10	0.0101813	tumor
AGGCATTTCCGGACGT-1	1	8	0.00773338	tumor
AGGCCACAGACGCCAA-1	2	8	0.00773338	tumor
AGGCCACCACTCTCGT-1	1	8	0.00773338	tumor
AGGCCACGTTCGGTAT-1	2	10	0.0101813	tumor
AGGCCACGTTCTCTCG-1	1	8	0.00773338	tumor
AGGCTGCGTATCCTCC-1	2	10	0.0101813	tumor
AGGCTGCTCCGATGCG-1	1	8	0.00773338	tumor
AGGGAGTAGAGTCCGA-1	1	8	0.00773338	tumor
AGGGAGTAGTCGCTAT-1	2	10	0.0101813	tumor
AGGGCTCCACCCTTAC-1	2	8	0.00773338	tumor
AGGGCTCGTCAACCTA-1	2	10	0.0101813	tumor
AGGGCTCGTGTTACTG-1	1	8	0.00773338	tumor
AGGGTTTGTGGTCTTA-1	1	8	0.00773338	tumor
AGGTAGGTCCTACGGG-1	1	8	0.00773338	tumor
AGGTCATAGTGGAATT-1	1	10	0.0101813	tumor
AGGTCTAAGCTTCGTA-1	2	10	0.0101813	tumor
AGGTCTACACGACAAG-1	2	10	0.0101813	tumor
AGGTCTAGTCTGTAAC-1	1	10	0.0101813	tumor
AGGTGTTGTTCAAAGA-1	1	8	0.00773338	tumor
AGGTTACGTCAAAGCG-1	2	10	0.0101813	tumor
AGGTTGTCACTACCCT-1	2	10	0.0101813	tumor
AGTAACCAGCATCCTA-1	1	8	0.00773338	tumor
AGTAACCCAGTAGTGG-1	4	8	0.00773338	tumor
AGTACCAAGGACAGTC-1	1	10	0.0101813	tumor
AGTACTGGTGTAAATG-1	2	10	0.0101813	tumor
AGTACTGTCTTAGCCC-1	2	8	0.00773338	tumor
AGTAGTCCACATGTTG-1	2	8	0.00773338	tumor
AGTAGTCTCTTCGTGC-1	2	8	0.00773338	tumor
AGTCAACGTCCACTTC-1	1	8	0.00773338	tumor
AGTCAACGTTCGTGCG-1	2	10	0.0101813	tumor
AGTCACATCCCGAAAT-1	1	8	0.00773338	tumor
AGTCATGTCACAAGGG-1	3	18	0.0127588	tumor
AGTCTCCCACTACCGG-1	2	10	0.0101813	tumor
AGTGACTAGTCTTGGT-1	2	8	0.00773338	tumor
AGTGACTCAGAGACTG-1	2	10	0.0101813	tumor
AGTGACTCAGTAGAGC-1	1	10	0.0101813	tumor
AGTGCCGAGTTGGAAT-1	2	10	0.0101813	tumor
AGTGCCGCATGACTTG-1	1	8	0.00773338	tumor
AGTGCCGGTCTAGATC-1	2	10	0.0101813	tumor
AGTGCCGTCATTCGTT-1	1	10	0.0101813	tumor
AGTGCCGTCTCAGGCG-1	1	10	0.0101813	tumor
AGTTCCCAGAACAGGA-1	2	8	0.00773338	tumor
AGTTCCCAGTCAGCCC-1	2	4	0.00554504	tumor
AGTTCCCGTCGTCATA-1	1	8	0.00773338	tumor
AGTTCGATCTCGCGTT-1	2	8	0.00773338	tumor
ATACCGACATCCGATA-1	1	8	0.00773338	tumor
ATACCGATCTTTACAC-1	1	10	0.0101813	tumor
ATACCTTAGGACAGCT-1	1	10	0.0101813	tumor
ATACTTCCATGCGGTC-1	2	10	0.0101813	tumor
ATACTTCTCTGAATGC-1	1	8	0.00773338	tumor
ATAGACCTCGACCCAG-1	1	8	0.00773338	tumor
ATAGAGAGTCCGGTGT-1	1	8	0.00773338	tumor
ATAGGCTCAGATTCGT-1	1	10	0.0101813	tumor
ATAGGCTGTTCGGTAT-1	1	10	0.0101813	tumor
ATATCCTCAGGAATAT-1	1	10	0.0101813	tumor
ATATCCTGTCCAGCCA-1	2	10	0.0101813	tumor
ATCACTTAGCCGATTT-1	2	8	0.00773338	tumor
ATCACTTTCCTGGGAC-1	2	8	0.00773338	tumor
ATCAGGTAGGTTGAGC-1	2	8	0.00773338	tumor
ATCAGGTGTCGGTGAA-1	2	8	0.00773338	tumor
ATCAGGTTCACTACTT-1	2	2	0.00438042	normal
ATCCACCAGGTTCCAT-1	3	8	0.00773338	tumor
ATCCATTAGAATGTTG-1	1	10	0.0101813	tumor
ATCCATTCAACGACTT-1	1	8	0.00773338	tumor
ATCCATTTCTACTATC-1	1	10	0.0101813	tumor
ATCCCTGTCGAAGAAT-1	2	8	0.00773338	tumor
ATCCGTCTCACCATCC-1	4	8	0.00773338	tumor
ATCCTATGTAGACTGG-1	2	8	0.00773338	tumor
ATCCTATGTTGCACGC-1	1	10	0.0101813	tumor
ATCGCCTGTCTACAAC-1	1	8	0.00773338	tumor
ATCGGATGTCAGACTT-1	5	8	0.00773338	tumor
ATCGGATGTGTGTACT-1	2	8	0.00773338	tumor
ATCGTAGGTCGAGATG-1	1	10	0.0101813	tumor
ATCGTCCCAGAGTAAT-1	1	8	0.00773338	tumor
ATCGTCCGTACTGTTG-1	2	4	0.00554504	tumor
ATCGTCCTCAACTCTT-1	2	8	0.00773338	tumor
ATCGTGAGTGACACGA-1	1	8	0.00773338	tumor
ATCGTGATCCACCTCA-1	1	10	0.0101813	tumor
ATCTCTAAGTGTACCT-1	1	8	0.00773338	tumor
ATCTTCAGTACTGGGA-1	4	10	0.0101813	tumor
ATGAAAGGTACTGTTG-1	2	8	0.00773338	tumor
ATGAAAGTCAATGCAC-1	2	10	0.0101813	tumor
ATGACCAAGCCAGACA-1	2	10	0.0101813	tumor
ATGAGGGCAGTGCGCT-1	1	8	0.00773338	tumor
ATGAGGGGTTGCACGC-1	1	8	0.00773338	tumor
ATGATCGAGTGGAAAG-1	1	8	0.00773338	tumor
ATGATCGCAGGTGACA-1	1	8	0.00773338	tumor
ATGATCGTCTTCCGTG-1	2	8	0.00773338	tumor
ATGCATGCACGTAACT-1	1	10	0.0101813	tumor
ATGCCTCGTAGGAAAG-1	2	4	0.00554504	tumor
ATGCCTCGTCAAATCC-1	2	10	0.0101813	tumor
ATGCCTCGTCTGTGTA-1	2	8	0.00773338	tumor
ATGCCTCTCCTCACTG-1	1	10	0.0101813	tumor
ATGGAGGTCATGCATG-1	4	4	0.00554504	tumor
ATGGAGGTCTTCGCTG-1	2	10	0.0101813	tumor
ATGGATCAGGAAGTAG-1	2	8	0.00773338	tumor
ATGGATCCAGTACTAC-1	1	10	0.0101813	tumor
ATGGATCGTTATAGAG-1	4	4	0.00554504	tumor
ATGGATCTCCGTGGGT-1	2	8	0.00773338	tumor
ATGGGAGAGTATGATG-1	2	10	0.0101813	tumor
ATGGGAGCACTACACA-1	1	10	0.0101813	tumor
ATGGGAGCAGAACCGA-1	2	10	0.0101813	tumor
ATGGGAGCATGATAGA-1	2	8	0.00773338	tumor
ATGGGAGGTAGCGCTC-1	1	8	0.00773338	tumor
ATGGGAGGTTCCCAAA-1	2	10	0.0101813	tumor
ATGGGTTCAACACAGG-1	1	10	0.0101813	tumor
ATGGTTGCACCCTGTT-1	2	10	0.0101813	tumor
ATGGTTGTCTTTCGAT-1	1	10	0.0101813	tumor
ATGTCCCAGAAATTGC-1	1	8	0.00773338	tumor
ATGTCCCCACACCGCA-1	2	10	0.0101813	tumor
ATGTCCCCATGGGATG-1	1	10	0.0101813	tumor
ATGTCTTAGTACCCTA-1	1	10	0.0101813	tumor
ATGTCTTTCAAACTGC-1	1	8	0.00773338	tumor
ATTACCTGTTATGTCG-1	2	10	0.0101813	tumor
ATTACCTTCCTGGCTT-1	2	10	0.0101813	tumor
ATTCACTAGCCAAGCA-1	1	10	0.0101813	tumor
ATTCACTCAGATACTC-1	2	10	0.0101813	tumor
ATTCACTTCCTCAGAA-1	1	10	0.0101813	tumor
ATTCAGGAGACGACTG-1	2	8	0.00773338	tumor
ATTCATCGTTTGGGAG-1	3	10	0.0101813	tumor
ATTCATCTCGATACAC-1	1	8	0.00773338	tumor
ATTCCCGCAGCCCACA-1	1	10	0.0101813	tumor
ATTCCCGGTCAGTCTA-1	2	10	0.0101813	tumor
ATTCCCGGTCCTCAGG-1	1	8	0.00773338	tumor
ATTCCTACATTCACAG-1	1	8	0.00773338	tumor
ATTCGTTAGTAGATCA-1	1	8	0.00773338	tumor
ATTCGTTCATTCTTCA-1	2	10	0.0101813	tumor
ATTCTACCAACTAGAA-1	1	8	0.00773338	tumor
ATTCTACGTTCTGAGT-1	2	4	0.00554504	tumor
ATTCTTGAGGCAATGC-1	1	8	0.00773338	tumor
ATTCTTGCACGATAGG-1	3	10	0.0101813	tumor
ATTCTTGTCCCTATTA-1	1	8	0.00773338	tumor
ATTGGGTGTGCGACAA-1	1	8	0.00773338	tumor
ATTGGGTTCTATACTC-1	1	8	0.00773338	tumor
ATTTACCTCATCGCAA-1	4	10	0.0101813	tumor
ATTTCACAGTAGATCA-1	1	8	0.00773338	tumor
ATTTCACTCGTAACTG-1	1	10	0.0101813	tumor
ATTTCTGCATCGTGCG-1	2	10	0.0101813	tumor
ATTTCTGGTACAATAG-1	2	10	0.0101813	tumor
CAAAGAAAGCTCGCAC-1	2	8	0.00773338	tumor
CAACAACGTATGGAAT-1	2	10	0.0101813	tumor
CAACAGTAGGGAGGCA-1	2	8	0.00773338	tumor
CAACAGTCAACCACAT-1	2	10	0.0101813	tumor
CAACCTCGTTCTCTAT-1	1	8	0.00773338	tumor
CAACGATAGAAGAACG-1	1	10	0.0101813	tumor
CAACGATGTCAAGCCC-1	1	8	0.00773338	tumor
CAACGGCTCACGAACT-1	5	8	0.00773338	tumor
CAAGACTAGCTCCCTT-1	1	10	0.0101813	tumor
CAAGACTGTGGAACCA-1	2	8	0.00773338	tumor
CAAGAGGCAGGTGACA-1	3	8	0.00773338	tumor
CAAGAGGTCTTGGAAC-1	1	8	0.00773338	tumor
CAAGCTACAGTATGAA-1	2	10	0.0101813	tumor
CAAGGGAAGGCTCAAG-1	3	1	0.00336955	normal
CAATACGAGATAGCAT-1	1	8	0.00773338	tumor
CAATACGAGGTAAAGG-1	1	8	0.00773338	tumor
CAATCGATCAGTCACA-1	1	10	0.0101813	tumor
CAATCGATCTACAGGT-1	1	10	0.0101813	tumor
CAATGACCACCGAATT-1	1	8	0.00773338	tumor
CAATGACCAGAGCCCT-1	1	10	0.0101813	tumor
CAATGACGTAGAGCTG-1	2	8	0.00773338	tumor
CAATGACTCTTTACAC-1	1	10	0.0101813	tumor
CAATTTCAGTGCCGAA-1	1	8	0.00773338	tumor
CAATTTCGTAACCAGG-1	2	4	0.00554504	tumor
CACAACAAGAGAGAAC-1	1	8	0.00773338	tumor
CACAACAGTTCACCGG-1	2	8	0.00773338	tumor
CACACAAAGGTCATTC-1	1	8	0.00773338	tumor
CACACAAAGGTCCTGC-1	2	8	0.00773338	tumor
CACACAAGTCTTCGAA-1	2	10	0.0101813	tumor
CACAGATAGTATGATG-1	2	10	0.0101813	tumor
CACAGATCAGGACAGT-1	1	10	0.0101813	tumor
CACAGGCTCCAGCAAT-1	1	8	0.00773338	tumor
CACATGAAGGAGGTTC-1	2	10	0.0101813	tumor
CACCAAACATGTGGCC-1	3	8	0.00773338	tumor
CACCGTTCACGGGCTT-1	1	8	0.00773338	tumor
CACCGTTTCACGAGGA-1	1	10	0.0101813	tumor
CACCGTTTCTGCGAGC-1	2	8	0.00773338	tumor
CACGAATCAACTCCCT-1	1	8	0.00773338	tumor
CACGAATTCATTTGCT-1	1	8	0.00773338	tumor
CACGGGTTCAGCATTG-1	1	8	0.00773338	tumor
CACGTGGCAACCGATT-1	2	10	0.0101813	tumor
CACGTGGGTAATGCTC-1	2	10	0.0101813	tumor
CACGTGGGTGGCAACA-1	2	10	0.0101813	tumor
CACGTTCCAATCCAGT-1	1	8	0.00773338	tumor
CACTGTCAGATCGACG-1	1	10	0.0101813	tumor
CACTTCGAGGATACGC-1	1	10	0.0101813	tumor
CACTTCGAGTTTCAGC-1	3	18	0.0127588	tumor
CAGAGCCGTGTGAATA-1	2	8	0.00773338	tumor
CAGATCAAGGTTCCGC-1	1	10	0.0101813	tumor
CAGATCAAGTTCTCTT-1	1	8	0.00773338	tumor
CAGATTGTCAACCCGG-1	1	10	0.0101813	tumor
CAGATTGTCATGCCGG-1	1	10	0.0101813	tumor
CAGATTGTCTCCTGAC-1	1	8	0.00773338	tumor
CAGCACGAGCAGCACA-1	3	18	0.0127588	tumor
CAGCACGAGCTAAATG-1	2	8	0.00773338	tumor
CAGCAGCAGGTTCTAC-1	1	8	0.00773338	tumor
CAGCAGCCAACACGAG-1	1	8	0.00773338	tumor
CAGCAGCGTATGCTTG-1	1	10	0.0101813	tumor
CAGCCAGCATCGAACT-1	1	8	0.00773338	tumor
CAGCCAGTCTTCCAGC-1	2	10	0.0101813	tumor
CAGCGTGGTTTGTGGT-1	1	10	0.0101813	tumor
CAGGCCACACATAGCT-1	2	8	0.00773338	tumor
CAGGGCTCATTCTCTA-1	1	8	0.00773338	tumor
CAGGTATTCTTTCCAA-1	1	8	0.00773338	tumor
CAGTTAGAGAAGGGAT-1	1	8	0.00773338	tumor
CAGTTAGAGCCACCGT-1	1	10	0.0101813	tumor
CAGTTAGCACCACATA-1	2	10	0.0101813	tumor
CAGTTAGTCGAGCTGC-1	5	8	0.00773338	tumor
CAGTTCCTCTACCCAC-1	2	8	0.00773338	tumor
CATAAGCCATTAGGCT-1	1	8	0.00773338	tumor
CATACAGTCAGTGTTG-1	1	8	0.00773338	tumor
CATACCCCAGCAGTAG-1	2	8	0.00773338	tumor
CATACCCTCACTTCTA-1	4	10	0.0101813	tumor
CATACTTTCTTGGGCG-1	2	8	0.00773338	tumor
CATAGACTCGCCAATA-1	2	10	0.0101813	tumor
CATCCACAGCCTGTCG-1	1	8	0.00773338	tumor
CATCCCACATCGGAGA-1	4	10	0.0101813	tumor
CATCCGTTCTCACCCA-1	1	8	0.00773338	tumor
CATCGCTAGAGAGCGG-1	1	8	0.00773338	tumor
CATCGCTTCTTACACT-1	2	8	0.00773338	tumor
CATCGGGGTACTGTTG-1	1	8	0.00773338	tumor
CATCGGGGTGCCTTTC-1	2	8	0.00773338	tumor
CATCGTCGTATCCCTC-1	1	10	0.0101813	tumor
CATCGTCGTCGAGATG-1	2	4	0.00554504	tumor
CATGAGTCATAGAAAC-1	2	10	0.0101813	tumor
CATGGATCAACACTAC-1	1	8	0.00773338	tumor
CATGGATCACGTATAC-1	2	10	0.0101813	tumor
CATGGATTCAAACTGC-1	1	10	0.0101813	tumor
CATTCATAGCCGCACT-1	2	10	0.0101813	tumor
CATTCATAGGCCTAGA-1	1	8	0.00773338	tumor
CATTCATCAGACCTAT-1	1	8	0.00773338	tumor
CATTCCGGTTCTCAGA-1	2	10	0.0101813	tumor
CATTCCGTCTCATGCC-1	2	10	0.0101813	tumor
CATTCTAGTCGTCTCT-1	1	8	0.00773338	tumor
CATTGAGAGACCAACG-1	2	10	0.0101813	tumor
CATTGAGAGATACTGA-1	1	8	0.00773338	tumor
CATTGCCAGGTTATAG-1	2	10	0.0101813	tumor
CATTGCCGTTAAACAG-1	1	10	0.0101813	tumor
CATTGCCTCACCTGTC-1	4	1	0.00336955	normal
CATTGCCTCTAAGAAG-1	3	10	0.0101813	tumor
CATTGTTGTGCTGCAC-1	1	10	0.0101813	tumor
CCAAGCGCAACCCGCA-1	2	6	0.00374472	normal
CCAAGCGGTAGCTGAG-1	2	8	0.00773338	tumor
CCAAGCGTCACGAGGA-1	2	8	0.00773338	tumor
CCAATTTGTTTGTGGT-1	1	8	0.00773338	tumor
CCAATTTTCTCTCTAA-1	1	8	0.00773338	tumor
CCACACTAGCCACTCG-1	1	8	0.00773338	tumor
CCACACTCAGCACGAA-1	1	8	0.00773338	tumor
CCACACTCATTGTAGC-1	2	10	0.0101813	tumor
CCACACTGTGGGACAT-1	1	8	0.00773338	tumor
CCACGAGTCCGTCACT-1	1	8	0.00773338	tumor
CCACGTTAGGCCGCTT-1	1	10	0.0101813	tumor
CCACGTTAGTGGGAAA-1	2	8	0.00773338	tumor
CCACTTGAGAGATCGC-1	1	8	0.00773338	tumor
CCACTTGAGTGAGGCT-1	1	10	0.0101813	tumor
CCACTTGGTCGCTTAA-1	4	4	0.00554504	tumor
CCACTTGTCGCGGACT-1	3	10	0.0101813	tumor
CCATAAGCAACGTTAC-1	2	10	0.0101813	tumor
CCATAAGCACGAGGAT-1	2	8	0.00773338	tumor
CCATAAGTCGAGATAA-1	1	10	0.0101813	tumor
CCATAAGTCTAACGCA-1	2	10	0.0101813	tumor
CCATCACAGGCTAGCA-1	1	8	0.00773338	tumor
CCATCACCATCAGCAT-1	2	10	0.0101813	tumor
CCCAACTAGGCCTGAA-1	2	10	0.0101813	tumor
CCCAACTCATTGGATC-1	3	18	0.0127588	tumor
CCCAACTGTCGATTAC-1	1	10	0.0101813	tumor
CCCATTGGTATGGTTC-1	4	8	0.00773338	tumor
CCCGAAGAGTTCTCTT-1	3	10	0.0101813	tumor
CCCGAAGCAACACAAA-1	1	8	0.00773338	tumor
CCCGAAGCAACGCCCA-1	2	10	0.0101813	tumor
CCCGAAGTCGAAGCCC-1	1	10	0.0101813	tumor
CCCGGAAGTGGCGTAA-1	2	2	0.00438042	normal
CCCGGAAGTTAGGCTT-1	2	8	0.00773338	tumor
CCCTAACAGCTAAACA-1	2	8	0.00773338	tumor
CCCTCAACACAGTGTT-1	1	8	0.00773338	tumor
CCCTCAATCGTGCTCT-1	4	8	0.00773338	tumor
CCCTGATAGGATTACA-1	2	10	0.0101813	tumor
CCCTGATAGGCTGGAT-1	2	10	0.0101813	tumor
CCCTGATGTGCCAAGA-1	2	8	0.00773338	tumor
CCCTGATTCCATCTGC-1	2	10	0.0101813	tumor
CCGAACGCATCTAGAC-1	1	10	0.0101813	tumor
CCGATCTGTAAGGCTG-1	2	8	0.00773338	tumor
CCGATCTTCGAACACT-1	2	10	0.0101813	tumor
CCGATGGCATAATCGC-1	1	8	0.00773338	tumor
CCGCAAGTCTTACGTT-1	1	10	0.0101813	tumor
CCGGACAAGAGCTGCA-1	2	10	0.0101813	tumor
CCGGGTAAGCACTCAT-1	1	10	0.0101813	tumor
CCGGGTAAGCGCCTTG-1	4	10	0.0101813	tumor
CCGGGTACATCCGGCA-1	1	8	0.00773338	tumor
CCGGGTATCTGGACTA-1	2	8	0.00773338	tumor
CCGGTAGCAGGGAATC-1	2	8	0.00773338	tumor
CCGGTGACAATAACCC-1	3	18	0.0127588	tumor
CCGGTGATCCTATTTG-1	2	10	0.0101813	tumor
CCGTGAGAGCAATTAG-1	2	4	0.00554504	tumor
CCGTGAGAGCGCCGTT-1	1	8	0.00773338	tumor
CCGTGAGTCATAAGGA-1	1	10	0.0101813	tumor
CCGTTCAAGTATTCCG-1	1	10	0.0101813	tumor
CCTAACCTCATGAGTC-1	2	10	0.0101813	tumor
CCTAACCTCCGTGGCA-1	1	10	0.0101813	tumor
CCTAAGAGTAGACAAT-1	2	8	0.00773338	tumor
CCTAAGATCAGAGTTC-1	2	10	0.0101813	tumor
CCTACGTAGAACAGGA-1	2	10	0.0101813	tumor
CCTACGTAGGCACCAA-1	2	10	0.0101813	tumor
CCTATCGCAGCCCAGT-1	1	10	0.0101813	tumor
CCTCAACAGCCAGTAG-1	2	8	0.00773338	tumor
CCTCAACCATATGAAG-1	1	10	0.0101813	tumor
CCTCAACGTTAACCTG-1	1	8	0.00773338	tumor
CCTCAACTCAGTCAGT-1	1	8	0.00773338	tumor
CCTCACACAACCTAAC-1	1	10	0.0101813	tumor
CCTCACAGTTCCACAA-1	1	10	0.0101813	tumor
CCTCAGTAGAAATTGC-1	1	8	0.00773338	tumor
CCTCAGTCATCCGAAT-1	1	8	0.00773338	tumor
CCTCATGCAAATAGCA-1	2	10	0.0101813	tumor
CCTCATGCACCCAATA-1	2	4	0.00554504	tumor
CCTCATGTCAGGGTAG-1	1	10	0.0101813	tumor
CCTCCAAAGGATACCG-1	2	8	0.00773338	tumor
CCTCCAACACAAACGG-1	1	10	0.0101813	tumor
CCTCCTCCATTCTTCA-1	1	10	0.0101813	tumor
CCTCCTCTCAACGTGT-1	1	10	0.0101813	tumor
CCTCCTCTCTAATTCC-1	4	4	0.00554504	tumor
CCTCTCCAGATACCAA-1	2	8	0.00773338	tumor
CCTCTCCAGCAACCAG-1	1	8	0.00773338	tumor
CCTCTCCGTTTAAGGA-1	1	10	0.0101813	tumor
CCTGCATAGAGGCTGT-1	1	10	0.0101813	tumor
CCTGCATCAAGGTCTT-1	1	10	0.0101813	tumor
CCTGCATCAATCGCGC-1	2	8	0.00773338	tumor
CCTGCATGTCCGGATC-1	1	8	0.00773338	tumor
CCTGCATTCATGAGAA-1	1	8	0.00773338	tumor
CCTGTTGAGCTCTATG-1	1	10	0.0101813	tumor
CCTTCAGGTGGAAGTC-1	1	10	0.0101813	tumor
CCTTCAGTCAGCTGTA-1	1	18	0.0127588	tumor
CCTTTGGTCCACAGGC-1	2	10	0.0101813	tumor
CGAAGGACAAATACGA-1	3	10	0.0101813	tumor
CGAAGGACATTCTGTT-1	1	8	0.00773338	tumor
CGAAGTTCACTACAGT-1	1	8	0.00773338	tumor
CGACAGCTCTGAGTCA-1	2	12	0.00512731	tumor
CGAGAAGTCTGGCTGG-1	1	10	0.0101813	tumor
CGAGGAAAGAGCATTA-1	1	8	0.00773338	tumor
CGAGGAAGTGGAACAC-1	5	8	0.00773338	tumor
CGAGGAAGTGGTAATA-1	2	10	0.0101813	tumor
CGAGGAATCGAAGCAG-1	2	8	0.00773338	tumor
CGAGGCTCATTGCCTC-1	2	8	0.00773338	tumor
CGAGGCTTCGCGTTTC-1	2	8	0.00773338	tumor
CGAGTTAAGCTGTCCG-1	1	10	0.0101813	tumor
CGAGTTAGTAACGCGA-1	1	10	0.0101813	tumor
CGAGTTATCTCCCATG-1	2	8	0.00773338	tumor
CGATCGGCAAGTTCGT-1	1	10	0.0101813	tumor
CGATGCGAGTCGAATA-1	2	8	0.00773338	tumor
CGATGGCCATTGCCTC-1	1	8	0.00773338	tumor
CGATGGCTCGACATTG-1	2	8	0.00773338	tumor
CGCAGGTCATCGGCCA-1	2	10	0.0101813	tumor
CGCATAAAGGTTCATC-1	1	10	0.0101813	tumor
CGCCATTGTCGCACAC-1	2	8	0.00773338	tumor
CGCCATTTCCCGAAAT-1	1	1	0.00336955	normal
CGCCATTTCTTGCAGA-1	2	10	0.0101813	tumor
CGGAATTCAAGTGATA-1	2	2	0.00438042	normal
CGGAATTCACGATTCA-1	1	10	0.0101813	tumor
CGGAATTGTGCGCTCA-1	2	8	0.00773338	tumor
CGGAATTTCTCAGAAC-1	2	10	0.0101813	tumor
CGGACACAGGAAGAAC-1	2	10	0.0101813	tumor
CGGACACAGTGATCGG-1	1	10	0.0101813	tumor
CGGACACGTTCCCAAA-1	2	8	0.00773338	tumor
CGGAGAAAGGTTATAG-1	2	10	0.0101813	tumor
CGGAGAACACATGAAA-1	1	10	0.0101813	tumor
CGGAGAACATCAGCAT-1	2	8	0.00773338	tumor
CGGAGAAGTTATGACC-1	2	10	0.0101813	tumor
CGGGACTAGGGCAGAG-1	2	10	0.0101813	tumor
CGGGACTCACCTATCC-1	2	8	0.00773338	tumor
CGGGCATGTAGATGTA-1	4	8	0.00773338	tumor
CGGGCATTCTTGAGCA-1	1	8	0.00773338	tumor
CGGGTCACAACCAATC-1	1	6	0.00374472	normal
CGGGTCACACCTGCGA-1	2	8	0.00773338	tumor
CGGGTGTGTTGCATTG-1	2	8	0.00773338	tumor
CGGTCAGAGCGACTGA-1	2	10	0.0101813	tumor
CGTAATGCACGACCTG-1	3	18	0.0127588	tumor
CGTAGTAAGCAGCACA-1	1	8	0.00773338	tumor
CGTAGTACAGGCACTC-1	2	8	0.00773338	tumor
CGTCAAACACGAAGAC-1	1	8	0.00773338	tumor
CGTCAAATCCTACAAG-1	2	10	0.0101813	tumor
CGTGAATAGAGGCGTT-1	2	8	0.00773338	tumor
CGTGAATGTCTACAGT-1	4	4	0.00554504	tumor
CGTGATAAGACTCAAA-1	1	8	0.00773338	tumor
CGTGCTTAGGTCGTAG-1	2	8	0.00773338	tumor
CGTTAGAAGTAATACG-1	1	8	0.00773338	tumor
CGTTAGATCCATTGCC-1	1	8	0.00773338	tumor
CGTTCTGTCAGGAGAC-1	3	10	0.0101813	tumor
CTAACCCGTGGAACCA-1	1	8	0.00773338	tumor
CTAACCCGTTAAGACA-1	1	4	0.00554504	tumor
CTAACCCTCCTTGAAG-1	1	10	0.0101813	tumor
CTAACTTGTGGACAGT-1	1	8	0.00773338	tumor
CTAACTTTCGGTGTAT-1	1	10	0.0101813	tumor
CTACAGAGTGTTACAC-1	2	8	0.00773338	tumor
CTACATTCATCTAGAC-1	2	4	0.00554504	tumor
CTACCCATCTCCTGTG-1	2	3	0.00539349	tumor
CTACCTGCAACCCTCT-1	1	8	0.00773338	tumor
CTACCTGGTGAGTCAG-1	2	10	0.0101813	tumor
CTACGGGAGCTAAATG-1	1	10	0.0101813	tumor
CTACTATTCGCGATCG-1	2	8	0.00773338	tumor
CTAGACAAGAGGACTC-1	1	8	0.00773338	tumor
CTAGACAAGGGTTAGC-1	2	8	0.00773338	tumor
CTAGACAGTTGCCTAA-1	4	10	0.0101813	tumor
CTAGGTACAGGAAGTC-1	2	8	0.00773338	tumor
CTAGGTAGTAGGTACG-1	1	10	0.0101813	tumor
CTAGGTAGTGCCCTTT-1	2	10	0.0101813	tumor
CTATAGGCAGCGAGTA-1	2	10	0.0101813	tumor
CTATCCGAGTGCAGCA-1	5	8	0.00773338	tumor
CTATCTAAGAAAGTCT-1	1	1	0.00336955	normal
CTATCTAGTATTGCCA-1	1	10	0.0101813	tumor
CTATCTAGTCACTGAT-1	2	12	0.00512731	tumor
CTCAACCAGATACCAA-1	1	10	0.0101813	tumor
CTCAACCAGCACCGTC-1	1	8	0.00773338	tumor
CTCAACCTCACTTGTT-1	1	10	0.0101813	tumor
CTCAACCTCCCGAGTG-1	2	8	0.00773338	tumor
CTCAACCTCGTCAGAT-1	5	8	0.00773338	tumor
CTCACTGGTTAGAGAT-1	1	8	0.00773338	tumor
CTCAGAACAGAAATCA-1	1	8	0.00773338	tumor
CTCAGAAGTACCATAC-1	2	10	0.0101813	tumor
CTCAGAAGTTCTGAGT-1	1	8	0.00773338	tumor
CTCAGGGAGGTGAGCT-1	1	10	0.0101813	tumor
CTCAGGGCAAGAGCTG-1	1	10	0.0101813	tumor
CTCAGGGCATCATTTC-1	1	10	0.0101813	tumor
CTCAGGGCATTGAGCT-1	1	10	0.0101813	tumor
CTCAGTCGTATGGTAA-1	2	8	0.00773338	tumor
CTCATCGAGAAGCGAA-1	2	8	0.00773338	tumor
CTCATCGAGGCTAAAT-1	2	10	0.0101813	tumor
CTCATCGAGTTGCCCG-1	1	10	0.0101813	tumor
CTCATCGGTAACAGGC-1	2	10	0.0101813	tumor
CTCATCGGTGGCTTGC-1	1	10	0.0101813	tumor
CTCATCGTCGGCTTCT-1	2	8	0.00773338	tumor
CTCATCGTCTGTAACG-1	2	4	0.00554504	tumor
CTCATGCGTCGTCTCT-1	2	10	0.0101813	tumor
CTCATGCTCCGAAGGA-1	1	10	0.0101813	tumor
CTCATGCTCGTAACAC-1	1	8	0.00773338	tumor
CTCATTACATCAACCA-1	2	10	0.0101813	tumor
CTCCAACTCGAAGTGG-1	2	10	0.0101813	tumor
CTCCAACTCGTTCTGC-1	2	10	0.0101813	tumor
CTCCACAGTCGAGCAA-1	2	2	0.00438042	normal
CTCCACAGTCGGAACA-1	1	8	0.00773338	tumor
CTCCACAGTTGGAGAC-1	2	10	0.0101813	tumor
CTCCACATCGGCCCAA-1	1	8	0.00773338	tumor
CTCCATGAGTAACCTC-1	4	4	0.00554504	tumor
CTCCATGTCTCAGAAC-1	2	10	0.0101813	tumor
CTCCCAAGTCCAATCA-1	2	4	0.00554504	tumor
CTCCCTCAGATCCTAC-1	1	8	0.00773338	tumor
CTCCCTCAGGTGATAT-1	1	6	0.00374472	normal
CTCCCTCGTGGTCCGT-1	1	8	0.00773338	tumor
CTCCGATTCTTCCGTG-1	2	8	0.00773338	tumor
CTCCTCCCAATTTCTC-1	2	10	0.0101813	tumor
CTCCTCCGTGGGTATG-1	1	10	0.0101813	tumor
CTCCTTTAGACCAACG-1	4	8	0.00773338	tumor
CTCCTTTCATTGCTGA-1	2	8	0.00773338	tumor
CTCGAGGCATAACCCA-1	1	8	0.00773338	tumor
CTCTCAGAGATAGGGA-1	1	8	0.00773338	tumor
CTCTCAGCAACCGACC-1	1	8	0.00773338	tumor
CTCTCAGCAACTCCAA-1	3	10	0.0101813	tumor
CTCTCAGCACACTTAG-1	1	8	0.00773338	tumor
CTCTCAGGTATCGAAA-1	2	8	0.00773338	tumor
CTCTCAGGTTCAAGTC-1	1	10	0.0101813	tumor
CTCTCGAAGTCACACT-1	1	10	0.0101813	tumor
CTGAATGGTCACCCTT-1	3	8	0.00773338	tumor
CTGAGCGCATTCGGGC-1	5	8	0.00773338	tumor
CTGAGGCAGTCATGGG-1	1	8	0.00773338	tumor
CTGATCCTCACCCTGT-1	1	10	0.0101813	tumor
CTGATCCTCGCGAAGA-1	1	10	0.0101813	tumor
CTGCAGGGTGACTAAA-1	2	8	0.00773338	tumor
CTGCAGGTCCCATTTA-1	1	10	0.0101813	tumor
CTGCAGGTCGGCTTGG-1	2	10	0.0101813	tumor
CTGCATCAGTAAACTG-1	2	10	0.0101813	tumor
CTGCATCAGTTCCGTA-1	2	6	0.00374472	normal
CTGCCATCAAGTGGTG-1	2	8	0.00773338	tumor
CTGCCATGTGGCTGCT-1	4	10	0.0101813	tumor
CTGCCTACACTCCGGA-1	2	8	0.00773338	tumor
CTGGCAGCAGCGTATT-1	2	8	0.00773338	tumor
CTGTAGAGTACTCCGG-1	1	10	0.0101813	tumor
CTGTAGAGTGTATACC-1	1	8	0.00773338	tumor
CTGTATTTCGCTAATG-1	2	10	0.0101813	tumor
CTGTGAATCTTTGGAG-1	1	10	0.0101813	tumor
CTGTGGGGTTATAGCC-1	1	10	0.0101813	tumor
CTTAGGAAGATGTAGT-1	1	8	0.00773338	tumor
CTTCAATGTATCTCTT-1	1	8	0.00773338	tumor
CTTCAATGTGGACCTC-1	2	8	0.00773338	tumor
CTTCCGAGTTCTATCT-1	2	10	0.0101813	tumor
CTTCCTTCACCTCTGT-1	1	8	0.00773338	tumor
CTTCCTTGTCGCTTGG-1	1	8	0.00773338	tumor
CTTCGGTCAGATAAAC-1	1	10	0.0101813	tumor
CTTCTAACACTTGTGA-1	1	8	0.00773338	tumor
CTTCTAAGTCTAATCG-1	2	2	0.00438042	normal
CTTCTAAGTGTATTGC-1	1	8	0.00773338	tumor
CTTCTCTAGTGAGTGC-1	1	10	0.0101813	tumor
CTTGAGAGTGCTCTCT-1	2	8	0.00773338	tumor
CTTGATTGTACGATTC-1	4	8	0.00773338	tumor
CTTGATTGTTGATGTC-1	2	8	0.00773338	tumor
CTTTCAAAGGACGCAT-1	1	10	0.0101813	tumor
CTTTCAATCTATCGGA-1	1	10	0.0101813	tumor
CTTTCGGAGAAGGATG-1	1	8	0.00773338	tumor
CTTTCGGAGAATTCAG-1	1	10	0.0101813	tumor
CTTTCGGAGGCAGGTT-1	1	10	0.0101813	tumor
GAACACTAGAGCTGCA-1	1	8	0.00773338	tumor
GAACACTAGATACAGT-1	2	10	0.0101813	tumor
GAACGTTAGCTGTACT-1	1	10	0.0101813	tumor
GAACGTTCAAACTGCT-1	1	10	0.0101813	tumor
GAAGAATGTGGCTTGC-1	2	8	0.00773338	tumor
GAAGCCCGTCAAGTTC-1	2	10	0.0101813	tumor
GAAGCCCTCGACGATT-1	1	10	0.0101813	tumor
GAAGCGAAGACATGCG-1	1	10	0.0101813	tumor
GAAGCGACAACAAAGT-1	1	8	0.00773338	tumor
GAAGCGAGTTACACTG-1	1	8	0.00773338	tumor
GAAGCGATCCTTGACC-1	1	8	0.00773338	tumor
GAAGGACGTCCAAGAG-1	1	8	0.00773338	tumor
GAAGGACGTCTCCTGT-1	1	10	0.0101813	tumor
GAAGGGTGTACCATAC-1	1	8	0.00773338	tumor
GAAGTAAAGGCTCACC-1	2	10	0.0101813	tumor
GAAGTAAGTATCGTGT-1	1	1	0.00336955	normal
GAAGTAATCCACTTCG-1	1	10	0.0101813	tumor
GAATAGAAGGAGCTGT-1	1	8	0.00773338	tumor
GAATAGACAGTCTTCC-1	1	8	0.00773338	tumor
GAATAGACATGTGGTT-1	1	10	0.0101813	tumor
GAATCGTCAACTGAAA-1	1	18	0.0127588	tumor
GACACGCCAACGACAG-1	1	8	0.00773338	tumor
GACACGCGTAGGCAAC-1	1	10	0.0101813	tumor
GACAGCCGTACCGGAA-1	2	8	0.00773338	tumor
GACATCAGTACAGCGA-1	2	8	0.00773338	tumor
GACCAATGTGGTCTGC-1	1	8	0.00773338	tumor
GACCAATGTTCACCGG-1	1	8	0.00773338	tumor
GACCCAGAGAGTCCGA-1	1	8	0.00773338	tumor
GACCCAGAGCTGTACT-1	1	8	0.00773338	tumor
GACCCAGGTTTCGCTC-1	1	10	0.0101813	tumor
GACCCTTAGATGACCG-1	3	8	0.00773338	tumor
GACCCTTGTAGGTTTC-1	2	10	0.0101813	tumor
GACCCTTTCTGGACCG-1	1	8	0.00773338	tumor
GACCTTCTCAGCTGTA-1	2	10	0.0101813	tumor
GACGTTAAGTCTGTAC-1	1	8	0.00773338	tumor
GACGTTAGTAGCGAGT-1	1	8	0.00773338	tumor
GACGTTATCATGCAGT-1	1	8	0.00773338	tumor
GACGTTATCCCGTTGT-1	2	10	0.0101813	tumor
GACGTTATCTTACGGA-1	2	4	0.00554504	tumor
GACTATGTCTGGGCGT-1	2	10	0.0101813	tumor
GACTCTCAGAGGGTAA-1	5	8	0.00773338	tumor
GACTCTCCAGTTTCAG-1	2	8	0.00773338	tumor
GACTGATTCAAGCCAT-1	1	10	0.0101813	tumor
GACTTCCAGACGGTCA-1	1	10	0.0101813	tumor
GACTTCCTCTATCCAT-1	1	8	0.00773338	tumor
GAGACCCAGGAAGTAG-1	1	8	0.00773338	tumor
GAGACCCTCATCTATC-1	2	4	0.00554504	tumor
GAGACCCTCCGGACGT-1	1	4	0.00554504	tumor
GAGACCCTCGTCAACA-1	1	10	0.0101813	tumor
GAGACCCTCTATGCCC-1	1	8	0.00773338	tumor
GAGACTTCACCATAAC-1	1	10	0.0101813	tumor
GAGACTTCACCGTGAC-1	1	8	0.00773338	tumor
GAGACTTTCAAAGGTA-1	1	8	0.00773338	tumor
GAGATGGTCTCGTGAA-1	1	8	0.00773338	tumor
GAGCCTGGTTGTCTAG-1	1	8	0.00773338	tumor
GAGCTGCGTTACACTG-1	1	8	0.00773338	tumor
GAGCTGCTCCATCCGT-1	2	10	0.0101813	tumor
GAGCTGCTCGTGCAGC-1	1	8	0.00773338	tumor
GAGGCAAAGCATCAAA-1	2	10	0.0101813	tumor
GAGGCCTCATCATGAC-1	1	8	0.00773338	tumor
GAGGGATAGCCACCGT-1	1	8	0.00773338	tumor
GAGGGTAGTGGCTGCT-1	1	10	0.0101813	tumor
GAGTCATCATCTGCGG-1	2	8	0.00773338	tumor
GAGTCATGTACTCAAC-1	1	10	0.0101813	tumor
GAGTCATTCTATGTGG-1	1	8	0.00773338	tumor
GAGTGTTCACGACCTG-1	2	3	0.00539349	tumor
GAGTGTTCACGCGGTT-1	1	10	0.0101813	tumor
GAGTTACCATGTGGCC-1	1	8	0.00773338	tumor
GAGTTACTCTCCCATG-1	1	8	0.00773338	tumor
GAGTTGTTCGTGCATA-1	2	8	0.00773338	tumor
GATAGAATCGTTAGTG-1	1	8	0.00773338	tumor
GATAGCTCACATGACT-1	2	8	0.00773338	tumor
GATCACATCGCTGTTC-1	2	10	0.0101813	tumor
GATCAGTGTAATTGGA-1	2	8	0.00773338	tumor
GATCGTATCGCATAGT-1	2	8	0.00773338	tumor
GATGACTAGTATTGCC-1	1	10	0.0101813	tumor
GATGACTGTGGCTAGA-1	1	10	0.0101813	tumor
GATGAGGAGGTAAGTT-1	2	10	0.0101813	tumor
GATGAGGCAGGGATAC-1	2	3	0.00539349	tumor
GATGCTAAGGAGGGTG-1	2	8	0.00773338	tumor
GATGCTATCCCAGGCA-1	3	10	0.0101813	tumor
GATGGAGAGGCCCAAA-1	1	8	0.00773338	tumor
GATGGAGCATCCTAAG-1	1	10	0.0101813	tumor
GATGGAGGTATCCCTC-1	1	10	0.0101813	tumor
GATGGAGGTCGAAGCA-1	1	8	0.00773338	tumor
GATGGAGGTGACTAAA-1	1	10	0.0101813	tumor
GATTCGACAGAGAAAG-1	3	8	0.00773338	tumor
GATTCTTAGGTTAGTA-1	1	10	0.0101813	tumor
GATTGGTAGTACGAGC-1	1	8	0.00773338	tumor
GATTTCTAGATTTGCC-1	2	4	0.00554504	tumor
GATTTCTGTAAGACCG-1	1	10	0.0101813	tumor
GCAACCGTCGCTACGG-1	1	8	0.00773338	tumor
GCACATAAGGCAGGGA-1	2	10	0.0101813	tumor
GCACTAATCATTGGTG-1	2	10	0.0101813	tumor
GCAGCCACATGACCCG-1	1	10	0.0101813	tumor
GCAGCCATCTTCCCAG-1	1	8	0.00773338	tumor
GCAGCTGCACTGAATC-1	1	10	0.0101813	tumor
GCAGGCTTCATGACAC-1	2	10	0.0101813	tumor
GCAGTTAAGTTGGAGC-1	1	8	0.00773338	tumor
GCAGTTAGTGCCCAGT-1	1	8	0.00773338	tumor
GCATCGGGTACGGATG-1	1	8	0.00773338	tumor
GCATCGGGTCGGAACA-1	1	10	0.0101813	tumor
GCCAACGCATGGGTCC-1	1	8	0.00773338	tumor
GCCAACGGTTCCGCTT-1	2	10	0.0101813	tumor
GCCAGCATCAGCAATC-1	2	10	0.0101813	tumor
GCCAGGTCAAGCGAAC-1	4	8	0.00773338	tumor
GCCAGGTTCTAGACAC-1	2	4	0.00554504	tumor
GCCAGTGCAGACATCT-1	1	10	0.0101813	tumor
GCCAGTGTCGCTCATC-1	2	8	0.00773338	tumor
GCCATGGAGCAAACAT-1	1	8	0.00773338	tumor
GCCATGGGTCAACGCC-1	1	8	0.00773338	tumor
GCCATGGGTTGCTCAA-1	3	10	0.0101813	tumor
GCCATTCCAACTTGCA-1	2	10	0.0101813	tumor
GCCATTCCACAGAGAC-1	3	10	0.0101813	tumor
GCCCAGACACCTAAAC-1	3	10	0.0101813	tumor
GCCCGAAAGCACCGAA-1	2	8	0.00773338	tumor
GCCGATGGTGTGATGG-1	2	4	0.00554504	tumor
GCCGTGAGTGTCTCCT-1	2	8	0.00773338	tumor
GCCTGTTCAGTAGTTC-1	3	8	0.00773338	tumor
GCGAGAAGTCCAGGTC-1	2	10	0.0101813	tumor
GCGATCGTCTCCAAGA-1	5	8	0.00773338	tumor
GCGGAAACAATCTGCA-1	2	10	0.0101813	tumor
GCGTTTCAGATTAGAC-1	1	8	0.00773338	tumor
GCGTTTCGTCCTCCTA-1	1	10	0.0101813	tumor
GCGTTTCGTTTCGACA-1	2	10	0.0101813	tumor
GCTACAAAGGCGATAC-1	1	8	0.00773338	tumor
GCTACAACACGGTAGA-1	1	8	0.00773338	tumor
GCTACAACAGGCGAAT-1	1	8	0.00773338	tumor
GCTACCTCAGTCGGAA-1	2	3	0.00539349	tumor
GCTACCTGTATTAAGG-1	5	10	0.0101813	tumor
GCTCAAAAGAAAGTCT-1	2	8	0.00773338	tumor
GCTGAATTCATCCTGC-1	1	8	0.00773338	tumor
GCTGCAGTCGGTTAGT-1	1	8	0.00773338	tumor
GCTGGGTCATGGTACT-1	1	10	0.0101813	tumor
GCTGGGTTCTCCTGAC-1	1	8	0.00773338	tumor
GCTTCACCATCTCATT-1	1	8	0.00773338	tumor
GCTTGGGAGTCGAGGT-1	1	10	0.0101813	tumor
GCTTGGGCAGTTAAAG-1	2	10	0.0101813	tumor
GCTTGGGGTGAGAACC-1	2	10	0.0101813	tumor
GCTTTCGCACGCAAAG-1	1	8	0.00773338	tumor
GCTTTCGCAGTGTACT-1	1	10	0.0101813	tumor
GCTTTCGGTATGGGAC-1	1	10	0.0101813	tumor
GCTTTCGGTTCGATTG-1	2	8	0.00773338	tumor
GGAACCCCAAGTGTCT-1	2	10	0.0101813	tumor
GGAACCCCACTTGAAC-1	1	10	0.0101813	tumor
GGAAGTGGTGCCCTTT-1	2	8	0.00773338	tumor
GGAATCTTCAGTGGGA-1	1	8	0.00773338	tumor
GGAATCTTCCCAAGTA-1	1	8	0.00773338	tumor
GGAGAACAGCACGTCC-1	1	10	0.0101813	tumor
GGAGATGGTAGTACGG-1	2	8	0.00773338	tumor
GGAGCAACAAATGATG-1	1	8	0.00773338	tumor
GGAGCAAGTGGTCCGT-1	2	8	0.00773338	tumor
GGAGGATCAGCCTATA-1	1	8	0.00773338	tumor
GGAGGTAAGCCTCATA-1	2	4	0.00554504	tumor
GGATCTAAGATGTTGA-1	1	12	0.00512731	tumor
GGATGTTCACGCCAGT-1	2	8	0.00773338	tumor
GGATGTTGTACAGAGC-1	2	10	0.0101813	tumor
GGCACGTCACGACGAA-1	1	8	0.00773338	tumor
GGCACGTGTAGACAGC-1	1	10	0.0101813	tumor
GGCAGTCAGCGAACTG-1	2	8	0.00773338	tumor
GGCAGTCAGTCCGCCA-1	1	18	0.0127588	tumor
GGCAGTCCAACTCGTA-1	1	10	0.0101813	tumor
GGCGTCACAAGACCTT-1	2	8	0.00773338	tumor
GGCGTCACAGATAAAC-1	2	10	0.0101813	tumor
GGCGTCATCATATGGC-1	1	8	0.00773338	tumor
GGCTGTGGTCAACCAT-1	1	10	0.0101813	tumor
GGCTGTGGTCACGCTG-1	1	10	0.0101813	tumor
GGCTTGGCATCCTTCG-1	1	10	0.0101813	tumor
GGCTTGGGTAACATGA-1	1	8	0.00773338	tumor
GGCTTGGTCCAACCGG-1	1	8	0.00773338	tumor
GGCTTTCCATAGAAAC-1	3	8	0.00773338	tumor
GGCTTTCGTTCTCTAT-1	1	8	0.00773338	tumor
GGGAAGTCAAGAAACT-1	1	8	0.00773338	tumor
GGGAAGTGTGACTCTA-1	2	8	0.00773338	tumor
GGGAAGTTCGGAGCAA-1	1	10	0.0101813	tumor
GGGAAGTTCTGCATGA-1	2	10	0.0101813	tumor
GGGACAAAGCTGGCCT-1	5	8	0.00773338	tumor
GGGACAAGTCAAGCCC-1	2	8	0.00773338	tumor
GGGACTCCAAGTGCAG-1	3	18	0.0127588	tumor
GGGACTCCATCCTCAC-1	1	10	0.0101813	tumor
GGGAGATTCCTAACAG-1	2	8	0.00773338	tumor
GGGAGTACATAAGCGG-1	2	10	0.0101813	tumor
GGGAGTAGTACAGTAA-1	2	10	0.0101813	tumor
GGGATGACATCCGTGG-1	1	8	0.00773338	tumor
GGGATGATCGTCGACG-1	1	8	0.00773338	tumor
GGGCCATTCCTGCCAT-1	1	8	0.00773338	tumor
GGGCCATTCCTTGACC-1	2	8	0.00773338	tumor
GGGCCATTCGGCTCTT-1	5	8	0.00773338	tumor
GGGCGTTCAGTATGAA-1	2	8	0.00773338	tumor
GGGCGTTGTAGTGATA-1	2	10	0.0101813	tumor
GGGCGTTTCTTACACT-1	2	10	0.0101813	tumor
GGGCTACGTAGTTCCA-1	2	8	0.00773338	tumor
GGGCTACTCTGGAGAG-1	2	10	0.0101813	tumor
GGGCTCACAACCCTCT-1	1	8	0.00773338	tumor
GGGCTCACAAGTGACG-1	2	8	0.00773338	tumor
GGGCTCATCCACGGAC-1	1	8	0.00773338	tumor
GGGTAGACAAATCGTC-1	1	6	0.00374472	normal
GGGTCACAGCTCGGCT-1	2	8	0.00773338	tumor
GGGTCTGGTCCGAAGA-1	1	8	0.00773338	tumor
GGGTGAACACCTTCCA-1	2	10	0.0101813	tumor
GGGTGTCTCAGTGTTG-1	1	8	0.00773338	tumor
GGGTTTAAGATAACGT-1	1	8	0.00773338	tumor
GGGTTTACAGTATACC-1	1	8	0.00773338	tumor
GGGTTTAGTTTGCAGT-1	2	4	0.00554504	tumor
GGGTTTATCCGGGACT-1	1	8	0.00773338	tumor
GGTAACTCAGCGCGTT-1	1	8	0.00773338	tumor
GGTAACTTCTTTGATC-1	4	8	0.00773338	tumor
GGTAATCAGCAGCAGT-1	1	10	0.0101813	tumor
GGTAATCCAGCTCATA-1	2	8	0.00773338	tumor
GGTAATCGTGTTGCCG-1	5	8	0.00773338	tumor
GGTAGAGAGTCCCGGT-1	1	10	0.0101813	tumor
GGTAGAGCAAACTAAG-1	1	10	0.0101813	tumor
GGTAGAGGTCCTGGGT-1	1	8	0.00773338	tumor
GGTAGAGTCAGCATTG-1	2	8	0.00773338	tumor
GGTAGAGTCTGATGGT-1	1	8	0.00773338	tumor
GGTCACGAGCGTTGTT-1	1	8	0.00773338	tumor
GGTCTGGAGTCACTAC-1	2	10	0.0101813	tumor
GGTCTGGTCGACCTAA-1	1	8	0.00773338	tumor
GGTGAAGAGAACTGAT-1	1	8	0.00773338	tumor
GGTGATTTCTCGTTTA-1	1	8	0.00773338	tumor
GGTGTCGCACTCCGAG-1	1	8	0.00773338	tumor
GGTTAACCACGCTATA-1	2	10	0.0101813	tumor
GGTTCTCGTACGGGAT-1	1	10	0.0101813	tumor
GGTTCTCTCAACGTGT-1	2	10	0.0101813	tumor
GGTTCTCTCGTAACCA-1	5	8	0.00773338	tumor
GGTTGTAAGGAACATT-1	2	10	0.0101813	tumor
GTAACCAGTTCTCCAC-1	2	10	0.0101813	tumor
GTAATCGGTTTACACG-1	2	8	0.00773338	tumor
GTACAGTAGAGATCGC-1	1	10	0.0101813	tumor
GTACAGTTCTCAGTCC-1	1	10	0.0101813	tumor
GTAGAAATCCGTAGTA-1	2	10	0.0101813	tumor
GTAGAAATCCTACACC-1	2	8	0.00773338	tumor
GTAGAGGCACAAGCTT-1	2	8	0.00773338	tumor
GTAGATCCAAGAAATC-1	3	18	0.0127588	tumor
GTAGATCGTAGGAAAG-1	2	8	0.00773338	tumor
GTAGCTAAGATTACCC-1	2	8	0.00773338	tumor
GTAGCTACACTTGACA-1	1	8	0.00773338	tumor
GTAGCTACAGAGTTCT-1	2	10	0.0101813	tumor
GTAGGAGTCGTGCATA-1	2	8	0.00773338	tumor
GTAGGTTAGCCTCTGG-1	2	10	0.0101813	tumor
GTAGGTTGTGGGAGAG-1	1	10	0.0101813	tumor
GTAGGTTGTTCGAACT-1	2	10	0.0101813	tumor
GTAGGTTTCCGTGTGG-1	2	10	0.0101813	tumor
GTAGTACTCGCAATTG-1	2	10	0.0101813	tumor
GTATTGGGTAGCGAGT-1	3	8	0.00773338	tumor
GTATTTCAGTCGCCAC-1	1	10	0.0101813	tumor
GTATTTCCACTGAGTT-1	1	8	0.00773338	tumor
GTATTTCTCGACATCA-1	1	8	0.00773338	tumor
GTCAAACAGCAAACAT-1	2	2	0.00438042	normal
GTCAAACGTCAATCTG-1	2	1	0.00336955	normal
GTCAAACGTTTGAAAG-1	2	8	0.00773338	tumor
GTCACGGCAGAACTCT-1	2	10	0.0101813	tumor
GTCACTCTCTTGGTCC-1	2	10	0.0101813	tumor
GTCATTTCAGGTGTGA-1	2	4	0.00554504	tumor
GTCATTTGTGTTTACG-1	2	8	0.00773338	tumor
GTCCACTAGTTGGGAC-1	1	10	0.0101813	tumor
GTCCACTCACGGCACT-1	2	10	0.0101813	tumor
GTCCACTGTGTCACAT-1	1	10	0.0101813	tumor
GTCCCATAGTGATAAC-1	1	8	0.00773338	tumor
GTCCCATCATCCTTCG-1	2	10	0.0101813	tumor
GTCCTCAGTACCGTCG-1	5	4	0.00554504	tumor
GTCGAATAGTCTGGTT-1	1	8	0.00773338	tumor
GTCGAATCAACACACT-1	2	10	0.0101813	tumor
GTCGAATGTGAGTTTC-1	1	8	0.00773338	tumor
GTCGAATGTTGTGGCC-1	2	10	0.0101813	tumor
GTCGCGAAGGATACGC-1	2	8	0.00773338	tumor
GTCGCGACACTTGAAC-1	1	10	0.0101813	tumor
GTCGCGACAGCGACCT-1	1	10	0.0101813	tumor
GTCGCGACATACAGCT-1	2	10	0.0101813	tumor
GTCGCGAGTATCGAAA-1	2	10	0.0101813	tumor
GTCGTAACAGTGGTGA-1	2	8	0.00773338	tumor
GTCGTAATCATGCTAG-1	2	8	0.00773338	tumor
GTCGTTCAGAGTCAGC-1	1	10	0.0101813	tumor
GTCGTTCCAGGTCAGA-1	2	10	0.0101813	tumor
GTCTAGAGTCTACGTA-1	1	8	0.00773338	tumor
GTCTAGAGTGAGGATC-1	2	8	0.00773338	tumor
GTCTCACGTGGGACAT-1	2	10	0.0101813	tumor
GTCTCACTCGCTGATA-1	1	10	0.0101813	tumor
GTCTCACTCTTCCTAA-1	1	10	0.0101813	tumor
GTCTTTAAGACGGTCA-1	2	8	0.00773338	tumor
GTCTTTAAGTGATAGT-1	2	8	0.00773338	tumor
GTGACGCAGGCCTAGA-1	1	8	0.00773338	tumor
GTGACGCGTCAGTCTA-1	2	6	0.00374472	normal
GTGACGCGTCATAAAG-1	1	8	0.00773338	tumor
GTGACGCGTTCGGACC-1	2	8	0.00773338	tumor
GTGAGCCTCGAGCACC-1	2	8	0.00773338	tumor
GTGAGTTCAACGTATC-1	2	8	0.00773338	tumor
GTGATGTAGAGGGCGA-1	1	8	0.00773338	tumor
GTGATGTTCTGTCCGT-1	2	8	0.00773338	tumor
GTGCACGCAATAACCC-1	2	10	0.0101813	tumor
GTGCACGCACATGGTT-1	1	8	0.00773338	tumor
GTGCAGCAGAAATGGG-1	1	10	0.0101813	tumor
GTGCAGCAGCACTTTG-1	2	4	0.00554504	tumor
GTGCAGCAGGTACAAT-1	3	10	0.0101813	tumor
GTGCAGCCAATGAGCG-1	2	10	0.0101813	tumor
GTGCAGCGTGGCTAGA-1	2	10	0.0101813	tumor
GTGCAGCTCCATCCGT-1	2	10	0.0101813	tumor
GTGCAGCTCTTAATCC-1	1	8	0.00773338	tumor
GTGCGTGAGTCACTGT-1	4	8	0.00773338	tumor
GTGCTTCAGCTCGTGC-1	2	8	0.00773338	tumor
GTGCTTCCACTCCGAG-1	2	1	0.00336955	normal
GTGGAAGAGACAGTCG-1	2	8	0.00773338	tumor
GTGGAAGGTCCAGTTA-1	2	8	0.00773338	tumor
GTGGAAGGTGGTCAAG-1	2	10	0.0101813	tumor
GTGGAAGTCCTACCGT-1	1	8	0.00773338	tumor
GTGGAGAAGCTAATCC-1	2	8	0.00773338	tumor
GTGGAGATCTCCTACG-1	2	8	0.00773338	tumor
GTGGCGTGTAATACCC-1	2	10	0.0101813	tumor
GTGGTTAAGGTGCCTC-1	1	10	0.0101813	tumor
GTGTGATTCCTCAGAA-1	2	8	0.00773338	tumor
GTGTGGCAGACTAGAT-1	2	8	0.00773338	tumor
GTGTGGCAGTAACCGG-1	2	8	0.00773338	tumor
GTGTGGCCAGCCCAGT-1	1	8	0.00773338	tumor
GTGTTAGCACGAAGAC-1	2	10	0.0101813	tumor
GTGTTAGTCACGACTA-1	1	8	0.00773338	tumor
GTTAGTGAGACTCCGC-1	2	12	0.00512731	tumor
GTTAGTGCAAGGAGTC-1	1	10	0.0101813	tumor
GTTAGTGCATCGCTGG-1	2	10	0.0101813	tumor
GTTAGTGGTGGCTACC-1	1	10	0.0101813	tumor
GTTAGTGTCCTCGCAT-1	1	10	0.0101813	tumor
GTTATGGCAGACATCT-1	3	8	0.00773338	tumor
GTTCCGTAGACGTCCC-1	2	10	0.0101813	tumor
GTTCCGTAGTTGGAAT-1	2	10	0.0101813	tumor
GTTCGCTAGTAACAGT-1	1	8	0.00773338	tumor
GTTCGCTAGTGGCCTC-1	2	8	0.00773338	tumor
GTTCGCTCAACGAGGT-1	1	8	0.00773338	tumor
GTTCGCTTCACTACTT-1	2	2	0.00438042	normal
GTTCTATCACTTCAGA-1	1	10	0.0101813	tumor
GTTGCGGAGAGTGACC-1	5	8	0.00773338	tumor
GTTGCGGAGCAAATGT-1	1	8	0.00773338	tumor
GTTGCGGTCTCGTCGT-1	1	8	0.00773338	tumor
GTTGCTCGTGCCCGTA-1	1	8	0.00773338	tumor
GTTGCTCTCTGCTCTG-1	1	8	0.00773338	tumor
GTTGTAGCAATCTCGA-1	1	10	0.0101813	tumor
GTTGTAGCAGGACTTT-1	2	8	0.00773338	tumor
GTTGTAGGTAAGGCCA-1	2	8	0.00773338	tumor
GTTGTCCAGCGGGTAT-1	1	8	0.00773338	tumor
GTTGTGACAAAGCAAT-1	1	10	0.0101813	tumor
GTTGTGATCTTTCCAA-1	1	8	0.00773338	tumor
GTTTACTAGTGCCGAA-1	2	10	0.0101813	tumor
GTTTACTTCCATCTGC-1	1	8	0.00773338	tumor
GTTTGGAAGGGCAGAG-1	2	8	0.00773338	tumor
GTTTGGACACTCTAGA-1	2	8	0.00773338	tumor
TAACACGTCCGTTGAA-1	2	6	0.00374472	normal
TAACCAGCACTTCTCG-1	2	8	0.00773338	tumor
TAACCAGGTGACGCCT-1	2	8	0.00773338	tumor
TAACTTCAGCCTGGAA-1	4	8	0.00773338	tumor
TAACTTCCAGGCTACC-1	2	8	0.00773338	tumor
TAACTTCGTTCTCACC-1	1	10	0.0101813	tumor
TAAGCACCACCACATA-1	2	8	0.00773338	tumor
TAAGCGTAGGGTTTCT-1	2	8	0.00773338	tumor
TAAGCGTCAACACTAC-1	2	8	0.00773338	tumor
TAAGCGTTCGCAGATT-1	2	8	0.00773338	tumor
TAAGTCGAGAGTCTTC-1	1	8	0.00773338	tumor
TAAGTCGCATGCACTA-1	2	10	0.0101813	tumor
TAAGTCGTCGTTCTGC-1	2	10	0.0101813	tumor
TAATCTCGTAGATGTA-1	2	8	0.00773338	tumor
TAATCTCGTGGGTTGA-1	1	8	0.00773338	tumor
TAATCTCGTTGAAGTA-1	2	10	0.0101813	tumor
TAATCTCTCAAGCTGT-1	2	10	0.0101813	tumor
TAATCTCTCGTCTCAC-1	2	2	0.00438042	normal
TAATCTCTCTCCCTAG-1	2	4	0.00554504	tumor
TAATTCCCATTGTGCA-1	5	8	0.00773338	tumor
TAATTCCTCTGCGGAC-1	2	8	0.00773338	tumor
TACAACGAGACGGATC-1	2	10	0.0101813	tumor
TACAACGCACTGTCCT-1	1	10	0.0101813	tumor
TACAACGCATTCACCC-1	1	8	0.00773338	tumor
TACAACGTCTACACTT-1	3	10	0.0101813	tumor
TACATTCAGGGCGAAG-1	1	10	0.0101813	tumor
TACATTCGTAGTCGGA-1	1	8	0.00773338	tumor
TACATTCGTTCTCCTG-1	1	1	0.00336955	normal
TACATTCTCATCCTGC-1	2	10	0.0101813	tumor
TACATTCTCTCTATGT-1	3	10	0.0101813	tumor
TACCCACAGTCGGCCT-1	2	10	0.0101813	tumor
TACCCACCAGGTGTGA-1	1	8	0.00773338	tumor
TACCCGTCATCGGATT-1	1	10	0.0101813	tumor
TACCCGTGTACTGAGG-1	1	8	0.00773338	tumor
TACCGAAAGGAGTATT-1	2	8	0.00773338	tumor
TACCGAACACTGAGGA-1	1	10	0.0101813	tumor
TACCGAACATATCTGG-1	2	10	0.0101813	tumor
TACCGAATCTGCGAGC-1	1	10	0.0101813	tumor
TACCGGGCACTTCTCG-1	1	10	0.0101813	tumor
TACCGGGTCAGGAAAT-1	2	10	0.0101813	tumor
TACCTCGAGTCTGCAT-1	1	8	0.00773338	tumor
TACCTGCCAGAGGTTG-1	1	10	0.0101813	tumor
TACCTGCCAGCGACCT-1	3	18	0.0127588	tumor
TACGCTCAGCACTCTA-1	1	10	0.0101813	tumor
TACGCTCTCCAACTAG-1	1	8	0.00773338	tumor
TACGCTCTCCTCTCTT-1	2	8	0.00773338	tumor
TACGGGCGTCGCACAC-1	1	8	0.00773338	tumor
TACGTCCCATGTGTCA-1	1	10	0.0101813	tumor
TACTGCCCAGAAATCA-1	2	10	0.0101813	tumor
TACTGCCTCCGCCTAT-1	2	10	0.0101813	tumor
TACTTACGTAACGGTG-1	2	10	0.0101813	tumor
TACTTACTCATGCATG-1	1	8	0.00773338	tumor
TACTTGTAGAATAGTC-1	1	8	0.00773338	tumor
TAGACCACATGGAATA-1	2	8	0.00773338	tumor
TAGACTGAGCGTGCCT-1	1	8	0.00773338	tumor
TAGACTGGTCGCATCG-1	4	8	0.00773338	tumor
TAGATCGAGTACCGGA-1	1	10	0.0101813	tumor
TAGATCGTCTTCCCAG-1	2	2	0.00438042	normal
TAGGGTTGTACTAAGA-1	1	8	0.00773338	tumor
TAGGGTTGTCTCCCTA-1	2	4	0.00554504	tumor
TAGGGTTGTGCCGAAA-1	1	8	0.00773338	tumor
TAGTGCAAGCGGCTCT-1	1	8	0.00773338	tumor
TATACCTAGGGCAACT-1	1	10	0.0101813	tumor
TATATCCGTAACACCT-1	1	10	0.0101813	tumor
TATATCCGTGCAGATG-1	2	10	0.0101813	tumor
TATATCCTCGACACTA-1	2	10	0.0101813	tumor
TATCAGGAGAGAGTGA-1	3	10	0.0101813	tumor
TATCAGGGTTACGCCG-1	1	8	0.00773338	tumor
TATCCTAGTCTTCATT-1	2	8	0.00773338	tumor
TATCCTATCTTAGCCC-1	2	4	0.00554504	tumor
TATCGCCTCTGTGCTC-1	2	10	0.0101813	tumor
TATCTGTGTTCTCTCG-1	1	8	0.00773338	tumor
TATCTGTTCAATCAGC-1	2	8	0.00773338	tumor
TATCTTGCAGAGTCTT-1	2	10	0.0101813	tumor
TATCTTGGTCTGTGCG-1	1	8	0.00773338	tumor
TATCTTGGTTCGGCTG-1	1	8	0.00773338	tumor
TATCTTGTCACTGGGC-1	1	8	0.00773338	tumor
TATGTTCCAGCGTGCT-1	1	8	0.00773338	tumor
TATTGCTAGTAACGAT-1	1	10	0.0101813	tumor
TATTGCTAGTTTGTCG-1	2	10	0.0101813	tumor
TATTGGGGTTCATCGA-1	2	10	0.0101813	tumor
TATTTCGGTTGCATGT-1	1	10	0.0101813	tumor
TATTTCGTCAGCGCGT-1	1	10	0.0101813	tumor
TCAAGACGTGGTATGG-1	1	1	0.00336955	normal
TCAATCTAGTAGAGTT-1	1	10	0.0101813	tumor
TCACAAGAGACGCCAA-1	2	10	0.0101813	tumor
TCACAAGAGTCACTGT-1	1	8	0.00773338	tumor
TCACAAGCACTGGAAG-1	2	8	0.00773338	tumor
TCACAAGGTCTTGAAC-1	3	10	0.0101813	tumor
TCACAAGTCCGCTTAC-1	1	10	0.0101813	tumor
TCACACCCAGGCTCTG-1	2	10	0.0101813	tumor
TCACACCGTCGACGCT-1	1	10	0.0101813	tumor
TCACATTGTCTCTCTG-1	3	8	0.00773338	tumor
TCACATTTCCGCTTAC-1	2	10	0.0101813	tumor
TCACGCTTCATGAGTC-1	1	10	0.0101813	tumor
TCACGCTTCCGGCAAC-1	3	10	0.0101813	tumor
TCACGGGCAAAGCAAT-1	1	8	0.00773338	tumor
TCACGGGCAAGCAGGT-1	2	10	0.0101813	tumor
TCACTATTCCAAAGGG-1	1	10	0.0101813	tumor
TCACTCGAGGGCCTCT-1	1	10	0.0101813	tumor
TCACTCGAGTCATTGC-1	4	10	0.0101813	tumor
TCACTCGCACCACTGG-1	4	4	0.00554504	tumor
TCAGCAAAGTGGTGGT-1	2	8	0.00773338	tumor
TCAGCAATCCGTTGGG-1	2	10	0.0101813	tumor
TCAGCAATCTGCTTAT-1	1	10	0.0101813	tumor
TCAGCCTAGAAGCGGG-1	1	10	0.0101813	tumor
TCAGCCTCAATAACCC-1	2	8	0.00773338	tumor
TCAGGGCCAGGTGAGT-1	1	8	0.00773338	tumor
TCAGGGCTCTATTCGT-1	2	18	0.0127588	tumor
TCAGGTAGTAGGCTCC-1	3	18	0.0127588	tumor
TCAGTGACAAACGAGC-1	1	10	0.0101813	tumor
TCAGTTTAGGGCAGAG-1	1	8	0.00773338	tumor
TCATACTAGATAACAC-1	1	10	0.0101813	tumor
TCATACTGTGGCAACA-1	1	8	0.00773338	tumor
TCATACTTCCACGAAT-1	2	10	0.0101813	tumor
TCATCATAGACTTAAG-1	2	8	0.00773338	tumor
TCATCCGAGTAATACG-1	1	8	0.00773338	tumor
TCATGCCCAACAAGAT-1	1	8	0.00773338	tumor
TCATGCCTCACAAGAA-1	1	10	0.0101813	tumor
TCATGCCTCATGAAAG-1	1	8	0.00773338	tumor
TCATTACAGATCACCT-1	1	8	0.00773338	tumor
TCATTACGTTGAGGAC-1	2	12	0.00512731	tumor
TCATTACTCAGTCCGG-1	1	8	0.00773338	tumor
TCATTCAGTAGAGCTG-1	1	8	0.00773338	tumor
TCATTCAGTGGCTGAA-1	1	8	0.00773338	tumor
TCATTCATCAAGCTTG-1	2	4	0.00554504	tumor
TCATTCATCGAGTCCG-1	1	8	0.00773338	tumor
TCATTGTAGAGGGTGG-1	2	6	0.00374472	normal
TCATTTGAGCTGAAAT-1	1	10	0.0101813	tumor
TCATTTGCAGTTGCGC-1	2	10	0.0101813	tumor
TCATTTGTCACTAGCA-1	1	8	0.00773338	tumor
TCCACGTGTTACCCAA-1	1	10	0.0101813	tumor
TCCAGAACAGACAAGC-1	1	10	0.0101813	tumor
TCCAGAAGTATGCGGA-1	2	8	0.00773338	tumor
TCCAGAAGTCCTTAAG-1	1	8	0.00773338	tumor
TCCATCGTCTTGTTAC-1	2	10	0.0101813	tumor
TCCATGCGTTGTCAGT-1	1	10	0.0101813	tumor
TCCATGCTCGAGAGCA-1	1	10	0.0101813	tumor
TCCCACACATATGAAG-1	1	8	0.00773338	tumor
TCCCACAGTCCAGCGT-1	1	8	0.00773338	tumor
TCCGAAATCACACGAT-1	1	8	0.00773338	tumor
TCCGATCAGGATGCGT-1	2	10	0.0101813	tumor
TCCGATCGTGTGTACT-1	1	10	0.0101813	tumor
TCCGGGAGTGGGTTGA-1	2	8	0.00773338	tumor
TCCGGGATCACCGGTG-1	3	10	0.0101813	tumor
TCCGGGATCGTGCATA-1	2	6	0.00374472	normal
TCCGGGATCTCTATAC-1	1	10	0.0101813	tumor
TCCGTGTTCCAGTTCC-1	2	10	0.0101813	tumor
TCCTCCCAGAGTCAGC-1	1	10	0.0101813	tumor
TCCTCCCTCCTGCCAT-1	2	10	0.0101813	tumor
TCCTCCCTCGACATTG-1	1	8	0.00773338	tumor
TCCTCGAGTCACTTAG-1	1	8	0.00773338	tumor
TCCTCTTCAGTCCCGA-1	2	8	0.00773338	tumor
TCCTTCTGTCCACGCA-1	1	8	0.00773338	tumor
TCCTTCTTCTCACTCG-1	1	10	0.0101813	tumor
TCCTTTCAGCGCTGCT-1	2	10	0.0101813	tumor
TCCTTTCAGGATGCGT-1	1	10	0.0101813	tumor
TCCTTTCCAACAGCTT-1	1	8	0.00773338	tumor
TCCTTTCGTTGTCCCT-1	2	8	0.00773338	tumor
TCCTTTCTCGAATCCA-1	2	2	0.00438042	normal
TCCTTTCTCGTGTGAT-1	1	10	0.0101813	tumor
TCGAACACATATGGCT-1	2	10	0.0101813	tumor
TCGAACATCCGATCTC-1	2	10	0.0101813	tumor
TCGACCTAGTCCCAAT-1	1	8	0.00773338	tumor
TCGACGGTCTAAGCGT-1	2	8	0.00773338	tumor
TCGATTTCACGTTCGG-1	1	10	0.0101813	tumor
TCGATTTTCCCATGGG-1	2	10	0.0101813	tumor
TCGCACTGTAACAAGT-1	1	10	0.0101813	tumor
TCGCACTTCCATGATG-1	1	8	0.00773338	tumor
TCGCAGGAGCGTCGAA-1	5	8	0.00773338	tumor
TCGCAGGCAGGGCTTC-1	2	8	0.00773338	tumor
TCGCAGGTCAACTTTC-1	2	10	0.0101813	tumor
TCGCTTGGTTCTCCAC-1	1	8	0.00773338	tumor
TCGGATAGTAGGTTTC-1	3	10	0.0101813	tumor
TCGGATAGTGCGGTAA-1	1	8	0.00773338	tumor
TCGGATAGTTAGGACG-1	1	8	0.00773338	tumor
TCGGGACCAAGAATGT-1	5	8	0.00773338	tumor
TCGGGACGTGCTGCAC-1	2	8	0.00773338	tumor
TCGGGTGAGCGTTACT-1	1	10	0.0101813	tumor
TCGGTCTTCACTGCTC-1	1	10	0.0101813	tumor
TCGTCCAAGGAGTCTG-1	1	8	0.00773338	tumor
TCGTCCAGTACAGTCT-1	1	10	0.0101813	tumor
TCGTGCTCATTCCTAT-1	1	8	0.00773338	tumor
TCGTGGGAGTACAGAT-1	2	8	0.00773338	tumor
TCGTGGGCACTTGAGT-1	2	8	0.00773338	tumor
TCTAACTCACGTGTGC-1	1	10	0.0101813	tumor
TCTACATTCGAACGCC-1	2	8	0.00773338	tumor
TCTACCGAGGGCCTCT-1	2	10	0.0101813	tumor
TCTACCGCAACCAGAG-1	1	10	0.0101813	tumor
TCTATACCAAAGGTTA-1	2	10	0.0101813	tumor
TCTATCACAAGTGCAG-1	2	8	0.00773338	tumor
TCTCACGAGCCAGACA-1	4	4	0.00554504	tumor
TCTCACGTCTCGCAGG-1	4	4	0.00554504	tumor
TCTCAGCAGTGTAGAT-1	1	10	0.0101813	tumor
TCTCAGCTCCGGACTG-1	1	10	0.0101813	tumor
TCTCCGACAACAACAA-1	2	10	0.0101813	tumor
TCTCCGACAACTTGCA-1	1	8	0.00773338	tumor
TCTCCGAGTACCTGTA-1	2	10	0.0101813	tumor
TCTCCGATCTCAACCC-1	2	8	0.00773338	tumor
TCTCTGGTCTGCGGCA-1	2	10	0.0101813	tumor
TCTGCCAAGCTGGCTC-1	2	8	0.00773338	tumor
TCTGGCTAGCGCCCAT-1	2	4	0.00554504	tumor
TCTGGCTAGTTCTCTT-1	1	10	0.0101813	tumor
TCTGGCTGTCCATACA-1	1	10	0.0101813	tumor
TCTGGCTTCTCTGAGA-1	2	18	0.0127588	tumor
TCTGTCGCACCAGTAT-1	1	8	0.00773338	tumor
TCTTAGTGTCTTTCAT-1	1	8	0.00773338	tumor
TCTTGCGGTACTAACC-1	3	8	0.00773338	tumor
TGAACGTAGCTGGCTC-1	1	10	0.0101813	tumor
TGAACGTGTTCCCACT-1	1	8	0.00773338	tumor
TGAATCGAGGTAGCAC-1	3	10	0.0101813	tumor
TGACAGTAGCGTCTCG-1	3	10	0.0101813	tumor
TGACAGTTCAGTCATG-1	1	10	0.0101813	tumor
TGACGCGCAGAATTCC-1	2	8	0.00773338	tumor
TGACTCCCACGACTAT-1	1	8	0.00773338	tumor
TGACTCCGTACCGTCG-1	2	10	0.0101813	tumor
TGACTCCGTTACGTAC-1	1	10	0.0101813	tumor
TGAGCATAGTCATTGC-1	2	8	0.00773338	tumor
TGAGCGCAGAACTTCC-1	1	10	0.0101813	tumor
TGAGCGCGTTAGGGTG-1	2	8	0.00773338	tumor
TGAGCGCGTTTCGCTC-1	1	8	0.00773338	tumor
TGAGGAGAGGAGACCT-1	2	10	0.0101813	tumor
TGAGGAGTCGCTTGCT-1	2	10	0.0101813	tumor
TGAGTCAAGATCCTAC-1	1	10	0.0101813	tumor
TGAGTCAGTGGTCTTA-1	2	8	0.00773338	tumor
TGATCAGAGAAGATCT-1	2	8	0.00773338	tumor
TGATCAGAGGGCAGGA-1	2	8	0.00773338	tumor
TGATCAGCACTGCACG-1	2	8	0.00773338	tumor
TGATCAGGTTCAGCGC-1	2	8	0.00773338	tumor
TGATCTTGTAGCTTGT-1	3	8	0.00773338	tumor
TGATCTTTCCATTGTT-1	1	8	0.00773338	tumor
TGATGGTCAACCGCCA-1	5	8	0.00773338	tumor
TGATTTCCAGAACGCA-1	2	10	0.0101813	tumor
TGCACGGAGCTGGAGT-1	2	10	0.0101813	tumor
TGCACGGGTATCGCGC-1	1	8	0.00773338	tumor
TGCAGTAAGCTTAGTC-1	1	8	0.00773338	tumor
TGCAGTACAGAGGCAT-1	1	8	0.00773338	tumor
TGCATCCAGCATTGAA-1	2	10	0.0101813	tumor
TGCATCCTCAGCACCG-1	1	10	0.0101813	tumor
TGCGACGTCAAACCCA-1	1	6	0.00374472	normal
TGCGATAAGTCTGGTT-1	1	10	0.0101813	tumor
TGCGATATCAGACCGC-1	1	10	0.0101813	tumor
TGCGGCAAGCTGGTGA-1	3	10	0.0101813	tumor
TGCGGGTAGCCATGCC-1	1	10	0.0101813	tumor
TGCGGGTGTTAGGCTT-1	1	10	0.0101813	tumor
TGCGGGTTCAGAGCAG-1	1	10	0.0101813	tumor
TGCTCGTTCGCTAAAC-1	1	10	0.0101813	tumor
TGCTGAAGTATCTCTT-1	2	8	0.00773338	tumor
TGCTTCGGTGTTGACT-1	1	10	0.0101813	tumor
TGCTTGCAGGTCCCTG-1	2	1	0.00336955	normal
TGCTTGCCAATAGTGA-1	1	10	0.0101813	tumor
TGCTTGCCAGGTGAGT-1	2	4	0.00554504	tumor
TGCTTGCGTTCTCCAC-1	1	8	0.00773338	tumor
TGGAACTCACGCTGCA-1	1	8	0.00773338	tumor
TGGAGAGCAAGTCCAT-1	1	10	0.0101813	tumor
TGGAGGAAGCGTGTCC-1	1	10	0.0101813	tumor
TGGAGGATCCGTTTCG-1	4	10	0.0101813	tumor
TGGATCAAGCGAGTAC-1	1	10	0.0101813	tumor
TGGATCAAGTAAAGCT-1	3	18	0.0127588	tumor
TGGATCACACCGGTCA-1	2	10	0.0101813	tumor
TGGATGTAGCATACTC-1	1	8	0.00773338	tumor
TGGATGTGTAACATCC-1	1	10	0.0101813	tumor
TGGGAGAAGCCGAACA-1	1	8	0.00773338	tumor
TGGGAGAGTTATAGAG-1	1	10	0.0101813	tumor
TGGGATTAGAAGGCTC-1	1	10	0.0101813	tumor
TGGGATTCAACACTAC-1	1	8	0.00773338	tumor
TGGGATTTCAACTTTC-1	2	8	0.00773338	tumor
TGGGTTACAACATCGT-1	1	8	0.00773338	tumor
TGGGTTAGTTGGACCC-1	1	8	0.00773338	tumor
TGGGTTATCGTTCCCA-1	1	10	0.0101813	tumor
TGGTACAGTTACCGTA-1	1	8	0.00773338	tumor
TGGTACATCAGCTGAT-1	1	10	0.0101813	tumor
TGGTTAGAGGCGACAT-1	2	8	0.00773338	tumor
TGGTTAGTCGGCTTCT-1	2	10	0.0101813	tumor
TGTAACGAGCAGTAAT-1	2	10	0.0101813	tumor
TGTACAGAGGACTAAT-1	2	8	0.00773338	tumor
TGTACAGCAATAGTAG-1	1	10	0.0101813	tumor
TGTACAGCAGGATCTT-1	2	8	0.00773338	tumor
TGTAGACGTAGCGTAG-1	2	8	0.00773338	tumor
TGTCAGAAGTAGAGTT-1	2	8	0.00773338	tumor
TGTCAGATCTGGTCAA-1	1	8	0.00773338	tumor
TGTCCCAAGGCACAAC-1	5	8	0.00773338	tumor
TGTCCTGGTATACCCA-1	2	8	0.00773338	tumor
TGTGAGTAGAGAAGGT-1	2	8	0.00773338	tumor
TGTGATGGTTAGGACG-1	2	4	0.00554504	tumor
TGTGATGTCAGCGTCG-1	2	8	0.00773338	tumor
TGTGCGGGTTGTCCCT-1	1	10	0.0101813	tumor
TGTGGCGCATTGTCGA-1	2	8	0.00773338	tumor
TGTTACTAGTTTGGCT-1	1	8	0.00773338	tumor
TGTTCATCATGACTGT-1	2	4	0.00554504	tumor
TGTTCCGTCCTTCAGC-1	1	8	0.00773338	tumor
TGTTGAGTCCCAAGCG-1	1	1	0.00336955	normal
TGTTGGAAGAGTCAAT-1	1	10	0.0101813	tumor
TGTTGGAAGATCCCAT-1	2	10	0.0101813	tumor
TGTTGGATCAATCTCT-1	1	18	0.0127588	tumor
TGTTTGTAGCCTGGAA-1	1	8	0.00773338	tumor
TGTTTGTCAAGGGTCA-1	2	8	0.00773338	tumor
TGTTTGTGTGGCTAGA-1	2	10	0.0101813	tumor
TTAATCCCAGCCTACG-1	2	10	0.0101813	tumor
TTACAGGGTTAATGAG-1	1	8	0.00773338	tumor
TTACCATAGTGCTAGG-1	2	8	0.00773338	tumor
TTACCATCATTAAGCC-1	2	8	0.00773338	tumor
TTACCATTCCCGAGTG-1	3	8	0.00773338	tumor
TTACCGCTCCTGTAGA-1	1	10	0.0101813	tumor
TTACGCCGTTCAAACC-1	2	10	0.0101813	tumor
TTACGCCTCCATACTT-1	1	10	0.0101813	tumor
TTACTGTCAAGAATAC-1	4	4	0.00554504	tumor
TTACTGTGTCTGCAAT-1	2	10	0.0101813	tumor
TTACTGTTCAACCGAT-1	3	10	0.0101813	tumor
TTAGGCACAACCCGCA-1	4	8	0.00773338	tumor
TTAGGCAGTGTCCCTT-1	1	10	0.0101813	tumor
TTAGGCATCCAGCAAT-1	2	10	0.0101813	tumor
TTAGGGTTCTAAGAAG-1	1	8	0.00773338	tumor
TTAGTCTTCAACCTTT-1	2	10	0.0101813	tumor
TTATTGCCAAAGGCTG-1	2	8	0.00773338	tumor
TTCAATCAGTGTCATC-1	2	10	0.0101813	tumor
TTCAATCCAGGTCAAG-1	2	8	0.00773338	tumor
TTCAATCGTCCCACGA-1	3	18	0.0127588	tumor
TTCAATCGTCTTTATC-1	3	8	0.00773338	tumor
TTCACGCAGGAAAGGT-1	2	8	0.00773338	tumor
TTCACGCGTACATTGC-1	1	8	0.00773338	tumor
TTCACGCGTCGACTTA-1	2	8	0.00773338	tumor
TTCAGGATCCTAAGTG-1	2	18	0.0127588	tumor
TTCATGTCATGTCAGT-1	3	8	0.00773338	tumor
TTCATGTTCCAAGCTA-1	1	8	0.00773338	tumor
TTCATGTTCCTCGCAT-1	4	8	0.00773338	tumor
TTCATGTTCGAGGCAA-1	2	10	0.0101813	tumor
TTCCAATCACCTTCCA-1	2	18	0.0127588	tumor
TTCCAATTCCTGTAAG-1	2	8	0.00773338	tumor
TTCCGGTCACAAATGA-1	1	10	0.0101813	tumor
TTCCGGTCACATATCG-1	3	10	0.0101813	tumor
TTCCGGTGTACTAAGA-1	3	8	0.00773338	tumor
TTCCGTGAGCAATAAC-1	2	8	0.00773338	tumor
TTCCGTGAGTTTCGGT-1	1	8	0.00773338	tumor
TTCCGTGCAGCCCAGT-1	1	8	0.00773338	tumor
TTCCGTGGTACAGAAT-1	1	10	0.0101813	tumor
TTCCTAATCATTGCTT-1	4	8	0.00773338	tumor
TTCGATTGTCGCTTAA-1	1	8	0.00773338	tumor
TTCGATTGTCTTGCGG-1	2	10	0.0101813	tumor
TTCGATTTCATCCCGT-1	2	4	0.00554504	tumor
TTCGCTGAGATTGACA-1	1	8	0.00773338	tumor
TTCGCTGAGCTGACAG-1	3	10	0.0101813	tumor
TTCTAACCATTCTCCG-1	4	8	0.00773338	tumor
TTCTAGTCACACGTGC-1	1	8	0.00773338	tumor
TTCTAGTTCTGTGCTC-1	1	10	0.0101813	tumor
TTCTCTCGTCGAGCTC-1	1	8	0.00773338	tumor
TTCTCTCGTCTTACAG-1	1	8	0.00773338	tumor
TTCTTCCCATGCTGCG-1	1	8	0.00773338	tumor
TTCTTCCTCCCTGTTG-1	4	8	0.00773338	tumor
TTCTTGACATTCACCC-1	2	8	0.00773338	tumor
TTCTTGATCAATCCGA-1	1	8	0.00773338	tumor
TTCTTGATCCACGGAC-1	1	10	0.0101813	tumor
TTGAACGTCTGGCCTT-1	1	10	0.0101813	tumor
TTGAGTGCAAGGCCTC-1	2	8	0.00773338	tumor
TTGAGTGTCAAGTGTC-1	1	10	0.0101813	tumor
TTGATGGGTTGTACGT-1	1	8	0.00773338	tumor
TTGCCTGAGCGCTGCT-1	2	8	0.00773338	tumor
TTGCCTGGTTAAGACA-1	5	8	0.00773338	tumor
TTGCGTCAGATTAGCA-1	2	10	0.0101813	tumor
TTGCGTCCACTGTCGG-1	1	8	0.00773338	tumor
TTGGATGCATGACTGT-1	3	10	0.0101813	tumor
TTGGATGTCATGGTAC-1	2	10	0.0101813	tumor
TTGGGATGTCATTGCA-1	2	10	0.0101813	tumor
TTGGGCGCACTCTCGT-1	2	8	0.00773338	tumor
TTGGGCGGTGAGCTCC-1	2	6	0.00374472	normal
TTGGGCGGTTATGTCG-1	1	8	0.00773338	tumor
TTGGGCGGTTGTTGCA-1	1	8	0.00773338	tumor
TTGGGCGTCGATTCCC-1	1	8	0.00773338	tumor
TTGGTTTTCGCAGATT-1	1	10	0.0101813	tumor
TTGGTTTTCTGACGCG-1	2	8	0.00773338	tumor
TTGTGGATCGCAGTCG-1	2	8	0.00773338	tumor
TTGTGGATCGCCATAA-1	3	8	0.00773338	tumor
TTGTGGATCTCCCATG-1	1	8	0.00773338	tumor
TTGTGTTAGAACGCGT-1	2	10	0.0101813	tumor
TTGTGTTAGAGGACTC-1	2	8	0.00773338	tumor
TTGTGTTAGCGCATCC-1	1	8	0.00773338	tumor
TTGTGTTCACGTAGAG-1	2	10	0.0101813	tumor
TTGTTCAAGTAGCTCT-1	1	10	0.0101813	tumor
TTGTTGTCAGCTACCG-1	2	8	0.00773338	tumor
TTGTTGTTCGCCTAGG-1	1	8	0.00773338	tumor
TTTACCACAAGGCTTT-1	2	8	0.00773338	tumor
TTTACCACACCTCGTT-1	4	4	0.00554504	tumor
TTTACCATCGACGCTG-1	2	5	0.00723736	tumor
TTTAGTCGTACCACGC-1	1	10	0.0101813	tumor
TTTAGTCTCTAGACAC-1	2	10	0.0101813	tumor
TTTATGCGTAACAGTA-1	3	10	0.0101813	tumor
TTTCATGGTATGTGTC-1	1	10	0.0101813	tumor
TTTCATGGTTACACAC-1	1	10	0.0101813	tumor
TTTCCTCTCCGGCAAC-1	1	8	0.00773338	tumor
TTTGACTCAAGGTCGA-1	2	4	0.00554504	tumor
TTTGACTCATGACTAC-1	4	10	0.0101813	tumor
TTTGACTGTGCTTCAA-1	2	8	0.00773338	tumor
TTTGATCAGGCTCAAG-1	2	10	0.0101813	tumor
TTTGATCGTAAGTCAA-1	3	18	0.0127588	tumor
TTTGGAGAGCGTGCCT-1	2	8	0.00773338	tumor
TTTGGTTAGGCGAAGG-1	1	10	0.0101813	tumor
TTTGGTTTCATTCGGA-1	3	10	0.0101813	tumor
scrEXT028_AAAGTAGCAATGACCT	3	12	0.00512731	tumor
scrEXT028_AACTCTTTCACTCCTG	1	12	0.00512731	tumor
scrEXT028_AACTGGTAGCTACCGC	2	12	0.00512731	tumor
scrEXT028_AAGACCTCAGATGAGC	2	8	0.00773338	tumor
scrEXT028_AATCGGTCAGCCTTTC	3	12	0.00512731	tumor
scrEXT028_AATCGGTGTCTAACGT	4	4	0.00554504	tumor
scrEXT028_ACGCAGCGTATGCTTG	1	12	0.00512731	tumor
scrEXT028_ACGCAGCGTCGCATCG	4	1	0.00336955	normal
scrEXT028_ACGCAGCGTTCACCTC	2	12	0.00512731	tumor
scrEXT028_ACGCCGAAGGACAGCT	5	1	0.00336955	normal
scrEXT028_ACGGAGACAGCGAACA	1	12	0.00512731	tumor
scrEXT028_ACGGAGAGTACAAGTA	1	12	0.00512731	tumor
scrEXT028_ACGGCCAGTGGCGAAT	1	12	0.00512731	tumor
scrEXT028_ACGGGCTGTTCCATGA	1	12	0.00512731	tumor
scrEXT028_ACGTCAAGTTACGGAG	1	12	0.00512731	tumor
scrEXT028_ACGTCAATCCAAATGC	1	12	0.00512731	tumor
scrEXT028_ACTGAGTAGGAGTTTA	2	12	0.00512731	tumor
scrEXT028_ACTGATGTCCACGAAT	1	12	0.00512731	tumor
scrEXT028_ACTTGTTTCTGATACG	1	12	0.00512731	tumor
scrEXT028_ACTTTCAAGGACACCA	1	12	0.00512731	tumor
scrEXT028_AGAGCGACAATACGCT	3	6	0.00374472	normal
scrEXT028_AGAGTGGCAGACAAAT	4	2	0.00438042	normal
scrEXT028_AGAGTGGGTAGCGTGA	1	1	0.00336955	normal
scrEXT028_AGATTGCCAACGATCT	2	12	0.00512731	tumor
scrEXT028_AGATTGCGTTCCACTC	1	12	0.00512731	tumor
scrEXT028_AGCAGCCAGACTGGGT	1	12	0.00512731	tumor
scrEXT028_AGCAGCCGTTGTCTTT	2	10	0.0101813	tumor
scrEXT028_AGCCTAAGTGTTAAGA	1	12	0.00512731	tumor
scrEXT028_AGCGGTCAGAGTTGGC	3	7	0.00389676	normal
scrEXT028_AGCGTATCAGAAGCAC	2	1	0.00336955	normal
scrEXT028_AGCGTATTCCAGAGGA	1	12	0.00512731	tumor
scrEXT028_AGCGTCGGTAATTGGA	5	6	0.00374472	normal
scrEXT028_AGCTCCTGTCGCGGTT	1	12	0.00512731	tumor
scrEXT028_AGCTCTCTCCGGCACA	1	10	0.0101813	tumor
scrEXT028_AGCTTGATCAAGGTAA	3	6	0.00374472	normal
scrEXT028_AGGGAGTCATATGAGA	1	12	0.00512731	tumor
scrEXT028_AGGGTGAAGATCGATA	1	1	0.00336955	normal
scrEXT028_AGTAGTCCACCGCTAG	2	12	0.00512731	tumor
scrEXT028_AGTGGGAGTTCCAACA	1	12	0.00512731	tumor
scrEXT028_ATAACGCAGAACTGTA	1	12	0.00512731	tumor
scrEXT028_ATAGACCTCAGGATCT	1	10	0.0101813	tumor
scrEXT028_ATCCACCGTCTAGGTT	4	4	0.00554504	tumor
scrEXT028_ATCCGAAAGAGTACCG	2	12	0.00512731	tumor
scrEXT028_ATCTGCCCAGCCACCA	1	12	0.00512731	tumor
scrEXT028_ATGAGGGAGTGGAGAA	1	10	0.0101813	tumor
scrEXT028_ATGAGGGGTTTGCATG	1	12	0.00512731	tumor
scrEXT028_ATGGGAGTCACAGTAC	1	6	0.00374472	normal
scrEXT028_ATTATCCAGCCGCCTA	1	12	0.00512731	tumor
scrEXT028_ATTCTACAGACAGACC	3	12	0.00512731	tumor
scrEXT028_ATTCTACGTGTGAATA	1	12	0.00512731	tumor
scrEXT028_CAACCAACAACTGCGC	2	6	0.00374472	normal
scrEXT028_CAACCAATCAGGCAAG	1	12	0.00512731	tumor
scrEXT028_CAAGATCAGAGACTTA	1	12	0.00512731	tumor
scrEXT028_CACAAACCAGAGCCAA	1	12	0.00512731	tumor
scrEXT028_CACAAACGTCATCCCT	2	8	0.00773338	tumor
scrEXT028_CACACCTAGACCTAGG	1	12	0.00512731	tumor
scrEXT028_CACACTCAGCTAGTCT	3	6	0.00374472	normal
scrEXT028_CACAGGCAGACGCAAC	3	6	0.00374472	normal
scrEXT028_CACAGGCGTCTGCCAG	1	12	0.00512731	tumor
scrEXT028_CACATTTAGAAGGCCT	1	12	0.00512731	tumor
scrEXT028_CACCACTAGAAACCTA	1	12	0.00512731	tumor
scrEXT028_CACCACTAGACCCACC	4	1	0.00336955	normal
scrEXT028_CACCACTAGTTATCGC	1	12	0.00512731	tumor
scrEXT028_CACCACTGTTCACCTC	1	6	0.00374472	normal
scrEXT028_CACCACTTCAGGTAAA	4	4	0.00554504	tumor
scrEXT028_CACCACTTCCCTGACT	1	12	0.00512731	tumor
scrEXT028_CACCTTGAGAGACTTA	2	12	0.00512731	tumor
scrEXT028_CACCTTGCACCCATTC	4	1	0.00336955	normal
scrEXT028_CAGATCATCGGAGGTA	3	12	0.00512731	tumor
scrEXT028_CAGCAGCGTTAAGAAC	1	12	0.00512731	tumor
scrEXT028_CAGCAGCTCTGCTGCT	2	12	0.00512731	tumor
scrEXT028_CAGCCGACAACAACCT	2	12	0.00512731	tumor
scrEXT028_CAGCGACTCTCAACTT	1	12	0.00512731	tumor
scrEXT028_CAGCTAAGTATAGGGC	3	1	0.00336955	normal
scrEXT028_CAGTAACCACAGACAG	1	12	0.00512731	tumor
scrEXT028_CAGTAACGTATAGTAG	1	12	0.00512731	tumor
scrEXT028_CATATTCTCGTTACAG	1	6	0.00374472	normal
scrEXT028_CATCAGAGTATCAGTC	4	2	0.00438042	normal
scrEXT028_CATCGGGGTTTGTGTG	1	12	0.00512731	tumor
scrEXT028_CATGACACACCTTGTC	1	12	0.00512731	tumor
scrEXT028_CATGCCTCATGGTCTA	1	12	0.00512731	tumor
scrEXT028_CATGCCTTCACATAGC	1	12	0.00512731	tumor
scrEXT028_CATGGCGCACTTACGA	3	1	0.00336955	normal
scrEXT028_CATTCGCCAAGTTGTC	5	6	0.00374472	normal
scrEXT028_CCAATCCCACTTCGAA	1	12	0.00512731	tumor
scrEXT028_CCAATCCTCTACTATC	1	6	0.00374472	normal
scrEXT028_CCACCTACACGCTTTC	1	6	0.00374472	normal
scrEXT028_CCAGCGAGTGGGTCAA	4	1	0.00336955	normal
scrEXT028_CCAGCGATCCTAAGTG	1	12	0.00512731	tumor
scrEXT028_CCATGTCAGCAGACTG	1	12	0.00512731	tumor
scrEXT028_CCATTCGGTTACCAGT	1	12	0.00512731	tumor
scrEXT028_CCCAATCAGAGGTACC	1	12	0.00512731	tumor
scrEXT028_CCCAGTTCACAAGACG	2	12	0.00512731	tumor
scrEXT028_CCCATACAGTAGCGGT	1	6	0.00374472	normal
scrEXT028_CCGTGGACACCTCGTT	1	12	0.00512731	tumor
scrEXT028_CCGTGGAGTGTTGAGG	1	6	0.00374472	normal
scrEXT028_CCTACCAAGATCCCGC	1	12	0.00512731	tumor
scrEXT028_CCTACCACACTGTTAG	1	12	0.00512731	tumor
scrEXT028_CCTAGCTAGTTGAGTA	1	6	0.00374472	normal
scrEXT028_CCTAGCTCAGCCTATA	1	1	0.00336955	normal
scrEXT028_CCTAGCTTCGGATGTT	4	1	0.00336955	normal
scrEXT028_CCTCAGTGTTTGGCGC	1	12	0.00512731	tumor
scrEXT028_CCTTCGAGTCCCTACT	1	12	0.00512731	tumor
scrEXT028_CCTTTCTCAGGGTACA	2	12	0.00512731	tumor
scrEXT028_CGACTTCGTCACCTAA	1	12	0.00512731	tumor
scrEXT028_CGACTTCGTTTGACAC	1	12	0.00512731	tumor
scrEXT028_CGAGAAGGTGCAGACA	3	6	0.00374472	normal
scrEXT028_CGAGCACAGGAGTCTG	1	12	0.00512731	tumor
scrEXT028_CGATGGCGTCTTTCAT	3	12	0.00512731	tumor
scrEXT028_CGATTGAGTGTGGCTC	1	12	0.00512731	tumor
scrEXT028_CGATTGATCTGTTTGT	1	10	0.0101813	tumor
scrEXT028_CGGACACAGGTGCACA	1	12	0.00512731	tumor
scrEXT028_CGGACACCAGGATCGA	2	12	0.00512731	tumor
scrEXT028_CGGACACTCGGTTAAC	4	8	0.00773338	tumor
scrEXT028_CGGACACTCTAAGCCA	2	12	0.00512731	tumor
scrEXT028_CGGACGTCACGCATCG	2	10	0.0101813	tumor
scrEXT028_CGGACTGCAAGACACG	2	12	0.00512731	tumor
scrEXT028_CGGAGCTGTCCAGTTA	1	12	0.00512731	tumor
scrEXT028_CGGCTAGCACTTCTGC	1	12	0.00512731	tumor
scrEXT028_CGGCTAGTCTAACCGA	1	12	0.00512731	tumor
scrEXT028_CGGTTAAAGAAGAAGC	1	12	0.00512731	tumor
scrEXT028_CGGTTAACAAGTCTAC	1	6	0.00374472	normal
scrEXT028_CGGTTAACACCTGGTG	1	12	0.00512731	tumor
scrEXT028_CGGTTAACAGCTTAAC	1	12	0.00512731	tumor
scrEXT028_CGGTTAAGTGTCGCTG	1	12	0.00512731	tumor
scrEXT028_CGTAGGCCACAGGTTT	1	12	0.00512731	tumor
scrEXT028_CGTCACTTCCTGCAGG	2	10	0.0101813	tumor
scrEXT028_CGTCAGGGTCCTCCAT	1	12	0.00512731	tumor
scrEXT028_CGTGAGCAGTGAATTG	1	12	0.00512731	tumor
scrEXT028_CGTTGGGCACCTGGTG	1	12	0.00512731	tumor
scrEXT028_CTAACTTAGGGATGGG	1	1	0.00336955	normal
scrEXT028_CTAACTTCACGTCTCT	1	12	0.00512731	tumor
scrEXT028_CTACACCTCGATGAGG	3	12	0.00512731	tumor
scrEXT028_CTACATTAGGCCGAAT	1	12	0.00512731	tumor
scrEXT028_CTACCCAGTATTCTCT	4	1	0.00336955	normal
scrEXT028_CTCAGAAAGTGAAGAG	2	12	0.00512731	tumor
scrEXT028_CTCATTAGTGTGAAAT	1	12	0.00512731	tumor
scrEXT028_CTCGAAATCAGCATGT	1	12	0.00512731	tumor
scrEXT028_CTCGAGGCAAACGTGG	3	6	0.00374472	normal
scrEXT028_CTGAAACAGTTGCAGG	1	6	0.00374472	normal
scrEXT028_CTGAAGTCACTTGGAT	1	12	0.00512731	tumor
scrEXT028_CTGATCCCAGCCAGAA	1	6	0.00374472	normal
scrEXT028_CTGCCTAAGAAAGTGG	1	12	0.00512731	tumor
scrEXT028_CTGCCTATCCAAGTAC	2	12	0.00512731	tumor
scrEXT028_CTTAGGATCGTATCAG	5	6	0.00374472	normal
scrEXT028_CTTCTCTGTTTGCATG	1	6	0.00374472	normal
scrEXT028_GAAACTCCAGGGTTAG	1	12	0.00512731	tumor
scrEXT028_GAACCTAAGGTTCCTA	4	2	0.00438042	normal
scrEXT028_GAACGGAAGTGGTCCC	2	12	0.00512731	tumor
scrEXT028_GAACGGAGTGATGTCT	3	6	0.00374472	normal
scrEXT028_GACAGAGCAAGGTGTG	1	12	0.00512731	tumor
scrEXT028_GACGTTACAAAGTGCG	1	12	0.00512731	tumor
scrEXT028_GACTAACAGTTTCCTT	2	10	0.0101813	tumor
scrEXT028_GACTACACACTCGACG	4	8	0.00773338	tumor
scrEXT028_GACTGCGGTCGCGAAA	1	1	0.00336955	normal
scrEXT028_GACTGCGGTGTAATGA	1	12	0.00512731	tumor
scrEXT028_GACTGCGTCCTAAGTG	4	4	0.00554504	tumor
scrEXT028_GAGCAGATCTCGAGTA	2	12	0.00512731	tumor
scrEXT028_GAGGTGAAGTGCAAGC	3	12	0.00512731	tumor
scrEXT028_GAGGTGAGTTGGACCC	3	12	0.00512731	tumor
scrEXT028_GAGTCCGCAAAGGCGT	1	12	0.00512731	tumor
scrEXT028_GAGTCCGTCAACTCTT	4	4	0.00554504	tumor
scrEXT028_GATCAGTAGATAGTCA	3	12	0.00512731	tumor
scrEXT028_GATCAGTGTTCGTTGA	1	12	0.00512731	tumor
scrEXT028_GATGAAACATGCAACT	1	12	0.00512731	tumor
scrEXT028_GATGAGGTCACAGTAC	1	12	0.00512731	tumor
scrEXT028_GATGCTAGTGCAGGTA	1	6	0.00374472	normal
scrEXT028_GATTCAGCATCCGTGG	1	6	0.00374472	normal
scrEXT028_GATTCAGCATTGGCGC	1	12	0.00512731	tumor
scrEXT028_GCAAACTTCCTCAATT	1	12	0.00512731	tumor
scrEXT028_GCAATCACACATCTTT	1	12	0.00512731	tumor
scrEXT028_GCACTCTGTTTCGCTC	2	12	0.00512731	tumor
scrEXT028_GCACTCTTCAACACTG	3	1	0.00336955	normal
scrEXT028_GCAGCCAAGATGCGAC	3	6	0.00374472	normal
scrEXT028_GCAGCCAAGTGAAGAG	4	2	0.00438042	normal
scrEXT028_GCAGCCACAGCAGTTT	1	12	0.00512731	tumor
scrEXT028_GCAGTTAGTAGCCTCG	1	12	0.00512731	tumor
scrEXT028_GCATGATCAATCTGCA	1	1	0.00336955	normal
scrEXT028_GCCAAATTCTTGAGGT	1	12	0.00512731	tumor
scrEXT028_GCCTCTACATGCAATC	4	1	0.00336955	normal
scrEXT028_GCGAGAATCTTGCATT	1	12	0.00512731	tumor
scrEXT028_GCGCGATCAAGCCTAT	2	10	0.0101813	tumor
scrEXT028_GCGCGATCAATGGAGC	1	12	0.00512731	tumor
scrEXT028_GCTCCTACACGAAGCA	1	6	0.00374472	normal
scrEXT028_GCTGCTTGTAGCGCTC	4	1	0.00336955	normal
scrEXT028_GCTGGGTGTCGGCTCA	1	12	0.00512731	tumor
scrEXT028_GCTTCCAAGGCTAGCA	4	2	0.00438042	normal
scrEXT028_GCTTGAAGTTGATTCG	2	12	0.00512731	tumor
scrEXT028_GGACAAGGTTACGACT	1	12	0.00512731	tumor
scrEXT028_GGACAGATCTCACATT	4	1	0.00336955	normal
scrEXT028_GGACATTGTCGCTTTC	1	12	0.00512731	tumor
scrEXT028_GGACGTCAGCGATTCT	1	12	0.00512731	tumor
scrEXT028_GGACGTCCACAGATTC	1	12	0.00512731	tumor
scrEXT028_GGCAATTGTACTTCTT	1	6	0.00374472	normal
scrEXT028_GGCCGATGTGACGGTA	1	12	0.00512731	tumor
scrEXT028_GGGAATGTCAACGGCC	2	12	0.00512731	tumor
scrEXT028_GGGACCTCACGCCAGT	1	12	0.00512731	tumor
scrEXT028_GGGACCTGTAGATTAG	1	12	0.00512731	tumor
scrEXT028_GGGAGATTCCCAGGTG	1	12	0.00512731	tumor
scrEXT028_GGGATGATCTTGTATC	1	12	0.00512731	tumor
scrEXT028_GGGCATCAGGCCATAG	2	12	0.00512731	tumor
scrEXT028_GGGCATCCAACTGCGC	1	12	0.00512731	tumor
scrEXT028_GGGTCTGAGGCGATAC	1	12	0.00512731	tumor
scrEXT028_GGGTTGCAGCCACGCT	1	12	0.00512731	tumor
scrEXT028_GGGTTGCGTCTTGCGG	1	6	0.00374472	normal
scrEXT028_GGTATTGAGACAAAGG	1	6	0.00374472	normal
scrEXT028_GGTATTGTCTTGCCGT	5	1	0.00336955	normal
scrEXT028_GGTGAAGGTAATCGTC	1	12	0.00512731	tumor
scrEXT028_GGTGAAGTCAACGGGA	3	12	0.00512731	tumor
scrEXT028_GGTGCGTAGACAGACC	1	12	0.00512731	tumor
scrEXT028_GGTGCGTGTCTAACGT	1	6	0.00374472	normal
scrEXT028_GGTGTTAGTAGGACAC	2	6	0.00374472	normal
scrEXT028_GTAACTGGTTAAAGAC	4	2	0.00438042	normal
scrEXT028_GTACTCCAGGATTCGG	3	12	0.00512731	tumor
scrEXT028_GTACTCCCAAACGTGG	1	12	0.00512731	tumor
scrEXT028_GTACTCCCACGGCTAC	1	12	0.00512731	tumor
scrEXT028_GTAGGCCTCGGCTACG	4	4	0.00554504	tumor
scrEXT028_GTAGTCATCAGTCAGT	1	1	0.00336955	normal
scrEXT028_GTATCTTTCGGCATCG	1	12	0.00512731	tumor
scrEXT028_GTCTCGTCATGGAATA	1	12	0.00512731	tumor
scrEXT028_GTCTTCGGTTCATGGT	2	12	0.00512731	tumor
scrEXT028_GTGAAGGGTCATGCCG	5	6	0.00374472	normal
scrEXT028_GTGCAGCCAATAGAGT	2	12	0.00512731	tumor
scrEXT028_GTGCATAAGTTGCAGG	1	12	0.00512731	tumor
scrEXT028_GTGCGGTGTCGAATCT	1	12	0.00512731	tumor
scrEXT028_GTGCGGTGTCTAGCGC	1	6	0.00374472	normal
scrEXT028_GTGCTTCGTCAAAGAT	1	12	0.00512731	tumor
scrEXT028_GTGGGTCCACAGAGGT	1	12	0.00512731	tumor
scrEXT028_GTGTGCGGTGCACCAC	3	1	0.00336955	normal
scrEXT028_GTTACAGAGAGTGAGA	3	12	0.00512731	tumor
scrEXT028_GTTACAGAGATGTGGC	1	12	0.00512731	tumor
scrEXT028_GTTACAGCAGATTGCT	3	1	0.00336955	normal
scrEXT028_TAAACCGCAGGTGGAT	1	12	0.00512731	tumor
scrEXT028_TACACGACATCTGGTA	2	8	0.00773338	tumor
scrEXT028_TACACGATCTACCAGA	4	1	0.00336955	normal
scrEXT028_TACCTATAGCCTCGTG	1	12	0.00512731	tumor
scrEXT028_TACGGGCGTCTGCGGT	3	6	0.00374472	normal
scrEXT028_TACGGTATCCTATGTT	1	12	0.00512731	tumor
scrEXT028_TACTCATAGCGGATCA	1	6	0.00374472	normal
scrEXT028_TACTCGCGTCGGGTCT	1	12	0.00512731	tumor
scrEXT028_TAGACCAAGCCATCGC	1	12	0.00512731	tumor
scrEXT028_TAGAGCTAGTTACCCA	1	12	0.00512731	tumor
scrEXT028_TAGCCGGCACATCCAA	1	6	0.00374472	normal
scrEXT028_TATCTCACAATGGAAT	1	12	0.00512731	tumor
scrEXT028_TATCTCACATCAGTAC	2	10	0.0101813	tumor
scrEXT028_TCAACGATCAGTCCCT	1	12	0.00512731	tumor
scrEXT028_TCAACGATCCGATATG	4	2	0.00438042	normal
scrEXT028_TCAATCTTCGCTGATA	1	12	0.00512731	tumor
scrEXT028_TCACAAGGTCGAGATG	1	12	0.00512731	tumor
scrEXT028_TCACGAAGTGTCAATC	2	12	0.00512731	tumor
scrEXT028_TCAGATGAGTCAAGCG	1	6	0.00374472	normal
scrEXT028_TCAGCTCCATATACCG	1	12	0.00512731	tumor
scrEXT028_TCAGGATCAGATCTGT	1	12	0.00512731	tumor
scrEXT028_TCATTACAGGCACATG	1	12	0.00512731	tumor
scrEXT028_TCATTACTCCCTAACC	1	12	0.00512731	tumor
scrEXT028_TCATTTGCAATCCAAC	1	12	0.00512731	tumor
scrEXT028_TCGCGAGCATGGTCTA	1	12	0.00512731	tumor
scrEXT028_TCGCGTTCACACTGCG	1	12	0.00512731	tumor
scrEXT028_TCGCGTTCAGCTATTG	1	12	0.00512731	tumor
scrEXT028_TCGGTAAGTTCCACGG	1	1	0.00336955	normal
scrEXT028_TCGTACCGTAGCGCAA	1	6	0.00374472	normal
scrEXT028_TCGTACCTCGCCTGTT	2	12	0.00512731	tumor
scrEXT028_TCTATTGAGCCGGTAA	5	4	0.00554504	tumor
scrEXT028_TCTATTGCATGGTTGT	2	8	0.00773338	tumor
scrEXT028_TCTCTAAAGCGCCTCA	1	12	0.00512731	tumor
scrEXT028_TCTGAGAAGCGGATCA	1	12	0.00512731	tumor
scrEXT028_TCTGGAAAGTACATGA	1	12	0.00512731	tumor
scrEXT028_TCTTCGGCAGCCAGAA	1	1	0.00336955	normal
scrEXT028_TCTTCGGTCCGAATGT	5	6	0.00374472	normal
scrEXT028_TGACGGCTCTCGGACG	2	12	0.00512731	tumor
scrEXT028_TGACTAGTCAGAGGTG	1	12	0.00512731	tumor
scrEXT028_TGAGAGGTCCGGGTGT	1	12	0.00512731	tumor
scrEXT028_TGATTTCCAGAGCCAA	1	10	0.0101813	tumor
scrEXT028_TGCACCTAGCTAGCCC	1	12	0.00512731	tumor
scrEXT028_TGCACCTGTTGCTCCT	2	10	0.0101813	tumor
scrEXT028_TGCACCTTCCAGGGCT	3	12	0.00512731	tumor
scrEXT028_TGCCCATGTGCACCAC	1	12	0.00512731	tumor
scrEXT028_TGCGCAGAGACGACGT	1	12	0.00512731	tumor
scrEXT028_TGCGCAGAGAGGTAGA	1	12	0.00512731	tumor
scrEXT028_TGCGCAGCATCTGGTA	1	12	0.00512731	tumor
scrEXT028_TGCGTGGCAGTTAACC	1	6	0.00374472	normal
scrEXT028_TGCTACCTCACATACG	4	4	0.00554504	tumor
scrEXT028_TGGACGCTCACGAAGG	2	12	0.00512731	tumor
scrEXT028_TGGACGCTCTCAACTT	5	12	0.00512731	tumor
scrEXT028_TGGCGCAAGATACACA	1	12	0.00512731	tumor
scrEXT028_TGGCGCATCCAGTAGT	2	12	0.00512731	tumor
scrEXT028_TGGGAAGAGGTAGCTG	3	1	0.00336955	normal
scrEXT028_TGGGCGTAGAGTACCG	1	12	0.00512731	tumor
scrEXT028_TGGGCGTCAGTCGTGC	1	12	0.00512731	tumor
scrEXT028_TGGTTAGTCTGGCGAC	2	12	0.00512731	tumor
scrEXT028_TGGTTCCAGGTTCCTA	3	12	0.00512731	tumor
scrEXT028_TGTATTCCATGTCCTC	2	12	0.00512731	tumor
scrEXT028_TGTCCCAAGGAGCGAG	1	12	0.00512731	tumor
scrEXT028_TGTGGTAAGTCATCCA	2	4	0.00554504	tumor
scrEXT028_TGTGTTTAGAAGCCCA	1	12	0.00512731	tumor
scrEXT028_TGTGTTTAGATGGCGT	1	12	0.00512731	tumor
scrEXT028_TTAGGACAGACGCAAC	1	12	0.00512731	tumor
scrEXT028_TTCCCAGCATCACAAC	3	12	0.00512731	tumor
scrEXT028_TTCTCAAAGCACAGGT	1	12	0.00512731	tumor
scrEXT028_TTCTCAAGTGCACCAC	2	12	0.00512731	tumor
scrEXT028_TTCTCCTGTGCTGTAT	4	8	0.00773338	tumor
scrEXT028_TTCTTAGAGTACATGA	1	12	0.00512731	tumor
scrEXT028_TTCTTAGGTTGATTGC	3	12	0.00512731	tumor
scrEXT028_TTGACTTGTCAGAAGC	1	6	0.00374472	normal
scrEXT028_TTGGCAACACGCCAGT	2	6	0.00374472	normal
scrEXT028_TTGGCAAGTAATTGGA	1	12	0.00512731	tumor
scrEXT028_TTGTAGGGTGAGGCTA	1	1	0.00336955	normal
scrEXT028_TTGTAGGGTGTGCCTG	1	12	0.00512731	tumor
scrEXT028_TTTACTGTCCGCGCAA	1	12	0.00512731	tumor
scrEXT001_AAACCTGGTCGGCTCA	4	1	0.00336955	normal
scrEXT001_AAACCTGGTCTTTCAT	1	17	0.00639011	tumor
scrEXT001_AAACGGGGTATATGGA	4	2	0.00438042	normal
scrEXT001_AAACGGGTCGGTTAAC	2	2	0.00438042	normal
scrEXT001_AAAGATGGTATAGGGC	1	0	0.00505542	tumor
scrEXT001_AAAGATGGTGGCCCTA	1	17	0.00639011	tumor
scrEXT001_AAAGCAAGTAAACACA	1	2	0.00438042	normal
scrEXT001_AAAGCAATCACATGCA	3	0	0.00505542	tumor
scrEXT001_AAAGTAGAGGCATGGT	4	2	0.00438042	normal
scrEXT001_AAAGTAGTCCGTCATC	1	0	0.00505542	tumor
scrEXT001_AAATGCCAGTCGTTTG	3	0	0.00505542	tumor
scrEXT001_AAATGCCAGTGACTCT	1	0	0.00505542	tumor
scrEXT001_AAATGCCCACAGTCGC	1	0	0.00505542	tumor
scrEXT001_AAATGCCTCAAACCAC	1	0	0.00505542	tumor
scrEXT001_AAATGCCTCAACCATG	1	0	0.00505542	tumor
scrEXT001_AAATGCCTCCCTCAGT	5	0	0.00505542	tumor
scrEXT001_AAATGCCTCTTACCTA	2	2	0.00438042	normal
scrEXT001_AACACGTAGCACACAG	4	2	0.00438042	normal
scrEXT001_AACACGTCACGTCTCT	1	17	0.00639011	tumor
scrEXT001_AACACGTCAGGTTTCA	3	17	0.00639011	tumor
scrEXT001_AACACGTGTACAGTTC	1	0	0.00505542	tumor
scrEXT001_AACACGTGTCATGCAT	2	2	0.00438042	normal
scrEXT001_AACCATGAGCAGCCTC	1	0	0.00505542	tumor
scrEXT001_AACCATGGTAAATACG	1	17	0.00639011	tumor
scrEXT001_AACCGCGAGAAGCCCA	2	0	0.00505542	tumor
scrEXT001_AACCGCGCAATGAATG	1	0	0.00505542	tumor
scrEXT001_AACCGCGGTGAACCTT	4	2	0.00438042	normal
scrEXT001_AACCGCGGTTAAGATG	2	0	0.00505542	tumor
scrEXT001_AACGTTGAGGTTACCT	4	2	0.00438042	normal
scrEXT001_AACGTTGCAGCCAGAA	4	2	0.00438042	normal
scrEXT001_AACGTTGGTCAAAGAT	2	2	0.00438042	normal
scrEXT001_AACTCAGAGCTAGTTC	2	6	0.00374472	normal
scrEXT001_AACTCCCCATCCGGGT	4	1	0.00336955	normal
scrEXT001_AACTCCCGTTCCACTC	2	2	0.00438042	normal
scrEXT001_AACTCTTTCACAAACC	3	2	0.00438042	normal
scrEXT001_AACTGGTCAGTGACAG	1	0	0.00505542	tumor
scrEXT001_AACTGGTTCAAACGGG	4	2	0.00438042	normal
scrEXT001_AACTTTCCACTTACGA	1	0	0.00505542	tumor
scrEXT001_AACTTTCCAGACGTAG	4	17	0.00639011	tumor
scrEXT001_AACTTTCCATACCATG	1	6	0.00374472	normal
scrEXT001_AACTTTCGTGTGAAAT	3	0	0.00505542	tumor
scrEXT001_AAGACCTAGAGGGATA	2	17	0.00639011	tumor
scrEXT001_AAGACCTAGGAGCGTT	2	0	0.00505542	tumor
scrEXT001_AAGACCTAGTCATCCA	1	0	0.00505542	tumor
scrEXT001_AAGACCTCAACTGCTA	4	2	0.00438042	normal
scrEXT001_AAGACCTGTACTCTCC	1	0	0.00505542	tumor
scrEXT001_AAGCCGCTCAATACCG	4	2	0.00438042	normal
scrEXT001_AAGGCAGAGAAACCAT	4	2	0.00438042	normal
scrEXT001_AAGGCAGAGAGTAATC	2	2	0.00438042	normal
scrEXT001_AAGGCAGAGCTGGAAC	4	2	0.00438042	normal
scrEXT001_AAGGCAGAGGTGATAT	4	2	0.00438042	normal
scrEXT001_AAGGCAGCATTGGGCC	4	2	0.00438042	normal
scrEXT001_AAGGCAGTCAACACAC	1	0	0.00505542	tumor
scrEXT001_AAGGCAGTCTGAAAGA	2	0	0.00505542	tumor
scrEXT001_AAGGTTCTCACTATTC	4	1	0.00336955	normal
scrEXT001_AAGTCTGAGCAGGCTA	2	2	0.00438042	normal
scrEXT001_AAGTCTGAGGGCATGT	2	2	0.00438042	normal
scrEXT001_AAGTCTGCACTTGGAT	1	0	0.00505542	tumor
scrEXT001_AAGTCTGGTGCTGTAT	4	4	0.00554504	tumor
scrEXT001_AATCCAGAGATGGGTC	1	0	0.00505542	tumor
scrEXT001_AATCCAGGTTCTCATT	2	14	0.0063992	tumor
scrEXT001_AATCGGTGTACTCAAC	1	0	0.00505542	tumor
scrEXT001_AATCGGTTCACCACCT	2	2	0.00438042	normal
scrEXT001_ACACCAAAGAACAACT	1	0	0.00505542	tumor
scrEXT001_ACACCAACATATACGC	4	2	0.00438042	normal
scrEXT001_ACACCCTAGTCGTTTG	2	2	0.00438042	normal
scrEXT001_ACACCCTTCTGCTGTC	4	2	0.00438042	normal
scrEXT001_ACACCGGGTCTGCGGT	4	2	0.00438042	normal
scrEXT001_ACACCGGGTGCAGTAG	2	0	0.00505542	tumor
scrEXT001_ACACCGGTCCCATTAT	1	0	0.00505542	tumor
scrEXT001_ACACTGAGTAATCACC	2	2	0.00438042	normal
scrEXT001_ACAGCCGCACCAACCG	2	17	0.00639011	tumor
scrEXT001_ACAGCCGCAGCTCCGA	4	2	0.00438042	normal
scrEXT001_ACAGCCGTCTACCTGC	2	0	0.00505542	tumor
scrEXT001_ACAGCTAAGCGGATCA	2	1	0.00336955	normal
scrEXT001_ACAGCTAAGGAGTAGA	2	2	0.00438042	normal
scrEXT001_ACAGCTAAGTGCCAGA	4	2	0.00438042	normal
scrEXT001_ACAGCTACAGGGTACA	4	2	0.00438042	normal
scrEXT001_ACAGCTAGTTGTCTTT	4	2	0.00438042	normal
scrEXT001_ACATACGAGAAGGCCT	1	0	0.00505542	tumor
scrEXT001_ACATACGAGTCCCACG	2	2	0.00438042	normal
scrEXT001_ACATACGCAGCTGTTA	2	17	0.00639011	tumor
scrEXT001_ACATACGCAGTAGAGC	2	1	0.00336955	normal
scrEXT001_ACATACGTCCACGTTC	2	6	0.00374472	normal
scrEXT001_ACATACGTCGCAGGCT	2	2	0.00438042	normal
scrEXT001_ACATCAGCACCGAAAG	4	2	0.00438042	normal
scrEXT001_ACATCAGTCCTATTCA	1	0	0.00505542	tumor
scrEXT001_ACATGGTGTACATGTC	4	1	0.00336955	normal
scrEXT001_ACATGGTGTGTGAATA	4	1	0.00336955	normal
scrEXT001_ACATGGTTCGCGGATC	1	0	0.00505542	tumor
scrEXT001_ACCAGTAAGCGATTCT	4	2	0.00438042	normal
scrEXT001_ACCAGTAAGGAGCGTT	2	0	0.00505542	tumor
scrEXT001_ACCAGTACATGCCTTC	4	2	0.00438042	normal
scrEXT001_ACCAGTAGTCTTCTCG	2	2	0.00438042	normal
scrEXT001_ACCAGTATCCTCATTA	3	0	0.00505542	tumor
scrEXT001_ACCCACTGTAGGCATG	2	0	0.00505542	tumor
scrEXT001_ACCGTAAGTCAAACTC	1	0	0.00505542	tumor
scrEXT001_ACCGTAAGTCCGAACC	4	2	0.00438042	normal
scrEXT001_ACCGTAAGTTACTGAC	2	0	0.00505542	tumor
scrEXT001_ACCTTTAAGAAGGGTA	4	2	0.00438042	normal
scrEXT001_ACCTTTACACTACAGT	2	0	0.00505542	tumor
scrEXT001_ACCTTTACATGAAGTA	4	8	0.00773338	tumor
scrEXT001_ACCTTTAGTACCCAAT	4	2	0.00438042	normal
scrEXT001_ACGAGGAAGTAAGTAC	4	2	0.00438042	normal
scrEXT001_ACGAGGACACGGATAG	2	0	0.00505542	tumor
scrEXT001_ACGATACAGAACAACT	4	2	0.00438042	normal
scrEXT001_ACGATACGTACATCCA	4	2	0.00438042	normal
scrEXT001_ACGATACGTCTAGAGG	4	2	0.00438042	normal
scrEXT001_ACGATGTAGTCCAGGA	2	2	0.00438042	normal
scrEXT001_ACGATGTCATAGAAAC	2	8	0.00773338	tumor
scrEXT001_ACGATGTGTCTAGTGT	1	0	0.00505542	tumor
scrEXT001_ACGATGTTCTTCGAGA	4	1	0.00336955	normal
scrEXT001_ACGCAGCAGGTGTTAA	1	2	0.00438042	normal
scrEXT001_ACGCAGCTCACAGTAC	4	1	0.00336955	normal
scrEXT001_ACGCAGCTCAGGTTCA	3	0	0.00505542	tumor
scrEXT001_ACGCCAGCACAGACTT	4	2	0.00438042	normal
scrEXT001_ACGCCAGGTAATCGTC	4	8	0.00773338	tumor
scrEXT001_ACGCCAGGTGGGTATG	4	2	0.00438042	normal
scrEXT001_ACGCCAGGTTAGTGGG	1	0	0.00505542	tumor
scrEXT001_ACGCCAGTCACATACG	1	0	0.00505542	tumor
scrEXT001_ACGCCGAAGCCCGAAA	2	0	0.00505542	tumor
scrEXT001_ACGCCGATCAGATAAG	4	2	0.00438042	normal
scrEXT001_ACGCCGATCGCGTTTC	4	0	0.00505542	tumor
scrEXT001_ACGGAGACAATGGTCT	1	0	0.00505542	tumor
scrEXT001_ACGGAGAGTGCACCAC	2	0	0.00505542	tumor
scrEXT001_ACGGCCAAGCCATCGC	4	2	0.00438042	normal
scrEXT001_ACGGCCAGTTCTGAAC	1	0	0.00505542	tumor
scrEXT001_ACGGCCATCGGAAACG	4	4	0.00554504	tumor
scrEXT001_ACGGGCTTCGATAGAA	4	2	0.00438042	normal
scrEXT001_ACGGGTCAGCGCCTTG	4	2	0.00438042	normal
scrEXT001_ACGTCAAAGACCACGA	1	0	0.00505542	tumor
scrEXT001_ACGTCAAAGCGAGAAA	1	0	0.00505542	tumor
scrEXT001_ACGTCAATCTAACTTC	4	2	0.00438042	normal
scrEXT001_ACTATCTCACGCATCG	3	0	0.00505542	tumor
scrEXT001_ACTATCTCATCACAAC	1	0	0.00505542	tumor
scrEXT001_ACTATCTTCTTCTGGC	1	17	0.00639011	tumor
scrEXT001_ACTGAACAGGCTACGA	2	2	0.00438042	normal
scrEXT001_ACTGAACGTGACTACT	1	0	0.00505542	tumor
scrEXT001_ACTGAACTCCCAAGTA	4	2	0.00438042	normal
scrEXT001_ACTGAACTCTGTTTGT	4	4	0.00554504	tumor
scrEXT001_ACTGAGTAGTAAGTAC	1	6	0.00374472	normal
scrEXT001_ACTGAGTCAATGGAAT	1	0	0.00505542	tumor
scrEXT001_ACTGAGTCACCGAATT	1	0	0.00505542	tumor
scrEXT001_ACTGAGTGTCGATTGT	2	2	0.00438042	normal
scrEXT001_ACTGAGTTCACAACGT	1	0	0.00505542	tumor
scrEXT001_ACTGAGTTCGCCATAA	4	2	0.00438042	normal
scrEXT001_ACTGATGGTAAACGCG	2	0	0.00505542	tumor
scrEXT001_ACTGATGGTATAAACG	2	2	0.00438042	normal
scrEXT001_ACTGATGGTCTAGCGC	1	0	0.00505542	tumor
scrEXT001_ACTGCTCCAAATACAG	1	0	0.00505542	tumor
scrEXT001_ACTGCTCCAATCTGCA	1	0	0.00505542	tumor
scrEXT001_ACTGCTCCACGCGAAA	1	6	0.00374472	normal
scrEXT001_ACTGCTCGTGACAAAT	1	0	0.00505542	tumor
scrEXT001_ACTGCTCGTTATCGGT	4	2	0.00438042	normal
scrEXT001_ACTGCTCGTTCGTGAT	3	17	0.00639011	tumor
scrEXT001_ACTGCTCTCTCCGGTT	4	2	0.00438042	normal
scrEXT001_ACTGTCCAGAACTGTA	4	2	0.00438042	normal
scrEXT001_ACTGTCCCACTGTTAG	3	0	0.00505542	tumor
scrEXT001_ACTGTCCTCAGTTCGA	4	2	0.00438042	normal
scrEXT001_ACTGTCCTCTCACATT	4	2	0.00438042	normal
scrEXT001_ACTTACTCAACTGCTA	4	2	0.00438042	normal
scrEXT001_ACTTACTCAATCTGCA	4	8	0.00773338	tumor
scrEXT001_ACTTACTCACCGTTGG	1	0	0.00505542	tumor
scrEXT001_ACTTACTGTGAGGGAG	1	0	0.00505542	tumor
scrEXT001_ACTTGTTAGCTATGCT	1	0	0.00505542	tumor
scrEXT001_ACTTGTTAGTGGACGT	4	1	0.00336955	normal
scrEXT001_ACTTGTTTCTTGCCGT	4	8	0.00773338	tumor
scrEXT001_ACTTTCAAGACAAGCC	2	2	0.00438042	normal
scrEXT001_AGAATAGAGAAACGCC	4	2	0.00438042	normal
scrEXT001_AGAATAGAGACTCGGA	2	2	0.00438042	normal
scrEXT001_AGAATAGAGAGTGAGA	4	2	0.00438042	normal
scrEXT001_AGAATAGCAATACGCT	3	17	0.00639011	tumor
scrEXT001_AGAATAGCACAGGAGT	2	0	0.00505542	tumor
scrEXT001_AGAATAGGTATAAACG	1	0	0.00505542	tumor
scrEXT001_AGAATAGGTCATCCCT	3	17	0.00639011	tumor
scrEXT001_AGACGTTAGACCTAGG	4	2	0.00438042	normal
scrEXT001_AGACGTTCACATGGGA	4	1	0.00336955	normal
scrEXT001_AGACGTTGTTGACGTT	5	0	0.00505542	tumor
scrEXT001_AGAGCGACAGGATCGA	1	17	0.00639011	tumor
scrEXT001_AGAGCGAGTAAGGGAA	4	2	0.00438042	normal
scrEXT001_AGAGCGAGTCGAACAG	3	0	0.00505542	tumor
scrEXT001_AGAGCGATCAATAAGG	4	2	0.00438042	normal
scrEXT001_AGAGCTTCAAACTGCT	4	1	0.00336955	normal
scrEXT001_AGAGCTTTCTGATACG	4	2	0.00438042	normal
scrEXT001_AGAGTGGAGGTGCAAC	4	2	0.00438042	normal
scrEXT001_AGAGTGGGTCGGCTCA	1	0	0.00505542	tumor
scrEXT001_AGAGTGGTCAGTGCAT	2	17	0.00639011	tumor
scrEXT001_AGATCTGCAATGGAGC	3	17	0.00639011	tumor
scrEXT001_AGATCTGCAGTTAACC	4	1	0.00336955	normal
scrEXT001_AGATTGCAGTACGATA	2	2	0.00438042	normal
scrEXT001_AGATTGCCACGAAACG	5	0	0.00505542	tumor
scrEXT001_AGATTGCCAGTATCTG	4	2	0.00438042	normal
scrEXT001_AGATTGCGTACCGTAT	1	0	0.00505542	tumor
scrEXT001_AGATTGCTCACTCCTG	4	2	0.00438042	normal
scrEXT001_AGATTGCTCGAATGCT	4	11	0.00405142	normal
scrEXT001_AGCAGCCAGAGAGCTC	2	2	0.00438042	normal
scrEXT001_AGCATACGTCAAGCGA	4	1	0.00336955	normal
scrEXT001_AGCCTAAAGAGCTTCT	4	2	0.00438042	normal
scrEXT001_AGCCTAACACACAGAG	1	0	0.00505542	tumor
scrEXT001_AGCCTAAGTCGCGGTT	1	0	0.00505542	tumor
scrEXT001_AGCGGTCAGTCGTACT	4	2	0.00438042	normal
scrEXT001_AGCGGTCCATAAAGGT	1	17	0.00639011	tumor
scrEXT001_AGCGGTCTCAACCATG	4	2	0.00438042	normal
scrEXT001_AGCGGTCTCTTGAGAC	2	0	0.00505542	tumor
scrEXT001_AGCGTATCATATACCG	2	2	0.00438042	normal
scrEXT001_AGCGTATTCACTTATC	4	2	0.00438042	normal
scrEXT001_AGCGTATTCTGCTGCT	4	1	0.00336955	normal
scrEXT001_AGCGTCGAGAACTGTA	3	0	0.00505542	tumor
scrEXT001_AGCGTCGTCACGCGGT	4	1	0.00336955	normal
scrEXT001_AGCTCCTGTCGCCATG	1	17	0.00639011	tumor
scrEXT001_AGCTCTCAGACTGGGT	1	0	0.00505542	tumor
scrEXT001_AGCTCTCCACACGCTG	2	2	0.00438042	normal
scrEXT001_AGCTCTCCACATAACC	4	2	0.00438042	normal
scrEXT001_AGCTCTCGTCGGATCC	4	2	0.00438042	normal
scrEXT001_AGCTCTCTCGCGTTTC	2	2	0.00438042	normal
scrEXT001_AGCTCTCTCTGGCGTG	4	8	0.00773338	tumor
scrEXT001_AGCTTGACATTTCACT	2	0	0.00505542	tumor
scrEXT001_AGCTTGAGTTCTGAAC	4	2	0.00438042	normal
scrEXT001_AGCTTGATCTCACATT	2	6	0.00374472	normal
scrEXT001_AGGCCACTCAGAGGTG	1	0	0.00505542	tumor
scrEXT001_AGGCCACTCCACTCCA	1	0	0.00505542	tumor
scrEXT001_AGGCCGTCAAGGACAC	5	2	0.00438042	normal
scrEXT001_AGGCCGTGTACGCTGC	4	4	0.00554504	tumor
scrEXT001_AGGCCGTGTCAGGACA	4	2	0.00438042	normal
scrEXT001_AGGCCGTGTGCGAAAC	4	2	0.00438042	normal
scrEXT001_AGGGAGTGTTCCGGCA	1	17	0.00639011	tumor
scrEXT001_AGGGATGGTGGCTCCA	3	17	0.00639011	tumor
scrEXT001_AGGGATGTCTACTCAT	1	0	0.00505542	tumor
scrEXT001_AGGGTGAAGTAGGTGC	4	1	0.00336955	normal
scrEXT001_AGGGTGATCTCACATT	1	0	0.00505542	tumor
scrEXT001_AGGTCATCAGCGATCC	4	2	0.00438042	normal
scrEXT001_AGGTCATTCTTTCCTC	2	17	0.00639011	tumor
scrEXT001_AGGTCCGAGACAGGCT	3	0	0.00505542	tumor
scrEXT001_AGGTCCGAGACTTTCG	2	6	0.00374472	normal
scrEXT001_AGGTCCGAGGCTCAGA	2	2	0.00438042	normal
scrEXT001_AGGTCCGGTGTGGTTT	4	2	0.00438042	normal
scrEXT001_AGGTCCGGTTGTCGCG	4	6	0.00374472	normal
scrEXT001_AGGTCCGTCGGAGCAA	1	0	0.00505542	tumor
scrEXT001_AGTAGTCCAAGTAATG	4	0	0.00505542	tumor
scrEXT001_AGTAGTCGTGCAACTT	2	2	0.00438042	normal
[truncated: 40,383 more rows]
